# Supplementary material for: Transcription termination and readthrough in African swine fever virus
Source: Front Immunol. 2024 Mar 13;15:1350267. doi: 10.3389/fimmu.2024.1350267 (PMC10965686; doi:10.3389/fimmu.2024.1350267)
Supplement: Supplementary file 1 [file Table_1.xlsx]

## Sheet: S. Table 1
Gene	Layout
KP360L	Both
L83L	Both
J154R	Both
J328L	Both
A542R	Both
A276R	Both
A238L	Both
F317L	Both
F165R	Both
K421R	Both
EP364R	Both
C84L	Both
C105R	Both
C257L	Both
C147L	Both
B962L	Both
B646L	Both
B407L	Both
CP123L	Both
CP80R	Both
NP1450L	Both
D250R	Both
D129L	Both
D345L	Both
P1192R	Both
H240R	Both
R298L	Both
E184L	Both
E301R	Both
E296R	Both
E66L	Both
I329L	Both
DP542L	Both
DP93R	Both
KP362L	Tandem
L57L	Tandem
L356L	Tandem
L270L	Tandem
U104L	Tandem
XP124L	Tandem
V82L	Tandem
Y118L	Tandem
UP60L	Tandem
J64R	Tandem
J319L	Tandem
A125L	Tandem
A489R	Tandem
A280R	Tandem
A505R	Tandem
A498R	Tandem
A528R	Tandem
A506R	Tandem
A118R	Tandem
A151R	Tandem
A859L	Tandem
A179L	Tandem
F334L	Tandem
F778R	Tandem
K205R	Tandem
K78R	Tandem
K196R	Tandem
K145R	Tandem
EP84R	Tandem
EP424R	Tandem
EP152R	Tandem
EP153R	Tandem
EP402R	Tandem
C44L	Tandem
C717R	Tandem
C475L	Tandem
C62L	Tandem
B119L	Tandem
B318L	Tandem
B438L	Tandem
B169L	Tandem
B475L	Tandem
B354L	Tandem
B602L	Tandem
B117L	Tandem
B175L	Tandem
CP2475L	Tandem
CP204L	Tandem
CP530R	Tandem
NP419L	Tandem
NP868R	Tandem
D79L	Tandem
D339L	Tandem
D1133L	Tandem
D117L	Tandem
S183L	Tandem
S273R	Tandem
H171R	Tandem
H124R	Tandem
H339R	Tandem
H108R	Tandem
H233R	Tandem
Q706L	Tandem
QP509L	Tandem
E183L	Tandem
E423R	Tandem
E165R	Tandem
E248R	Tandem
E120R	Tandem
I267L	Tandem
I215L	Tandem
I177L	Tandem
I196L	Tandem
DP238L	Tandem
DP141L	Tandem
DP146L	Tandem
DP96R	Tandem
DP363R	Tandem
DP42R	Tandem
DP60R	Tandem
KP86R	Converge
KP93L	Converge
KP177R	Converge
X69R	Converge
J268L	Converge
A224L	Converge
A240L	Converge
A104R	Converge
A137R	Converge
F1055L	Converge
EP1242L	Converge
M1249L	Converge
M448R	Converge
C129R	Converge
C315R	Converge
C962R	Converge
B385R	Converge
B125R	Converge
B263R	Converge
B66L	Converge
G1340L	Converge
G1211R	Converge
CP312R	Converge
O174L	Converge
O61R	Converge
D205R	Converge
H359L	Converge
QP383R	Converge
E146L	Converge
E199L	Converge
E111R	Converge
I226R	Converge
I243L	Converge
I73R	Converge
DP311R	Converge
DP63R	Converge
DP148R	Converge
DP71L	Converge
DP86L	Converge

## Sheet: S. Table 2
LRS-identified TTS					3' RNAseq SRS details				SRS versus LRS annotated TTSs				Details of main gene user of LRS TTS from CAGEseq			LRS Motif
Cluster name from peak-calling	Main Gene user of TTS	Genomic location	TTS Type relative to ORFs	Other gene usage of TTS and converging gene pairs	SRS TTS Location	SRS pTTS or npTTS	SRS 1st ORF	SRS polyT length	Distance between different TTSs	pTTS agreement: primary TTS classification, location, and main gene user	npTTS agreement: non-primary TTS classification, location, and main gene user	Some TTS agreement: SRS identified at least one of the LRS TTS gene users	DESeq2 Basemean	log2 Fold Change	Gene type	LRS Sequence 10bp up- and 10bp downstream of TTS	LRS Motif type
-_890_1518	KP93L	1518	pTTS	.	-	-	-	-	-	FALSE	FALSE	FALSE	0.95	1.49	NC	GGCTGCTTTTTTTTGTGACTG	polyT
-_2443_2144	KP360L	2144	pTTS	.	2142	NP	KP360L	9	2	FALSE	FALSE	FALSE	449.58	-0.99	Early	TAATGTTTTTTTTTGGGATTT	polyT
-_2443_2144	KP360L	2144	pTTS	.	2174	P	KP360L	NA	-30	TRUE	FALSE	FALSE	449.58	-0.99	Early	TAATGTTTTTTTTTGGGATTT	polyT
-_106_3350	KP362L	3350	pTTS	.	-	-	-	-	-	FALSE	FALSE	FALSE	136.52	-0.04	NC	TTTATTAAAAAAAAATAGAAT	polyT
-_740_4601	L83L	4601	npTTS	.	-	-	-	-	-	FALSE	FALSE	FALSE	3125.37	-3.57	Early	ACATATTTTTTTTGTGTTGTT	polyT
-_9095_5230	L83L	5230	pTTS	.	-	-	-	-	-	FALSE	FALSE	FALSE	3125.37	-3.57	Early	TTTATAAGAAATAGTTATTTT	polyT
-_1425_5303	L83L	5303	intraORF	.	-	-	-	-	-	FALSE	FALSE	FALSE	3125.37	-3.57	Early	AAAAAGCAGTTGTGCATCGAT	non_polyT
-_76_5908	L356L	5908	npTTS	.	-	-	-	-	-	FALSE	FALSE	FALSE	104.47	-3.93	Early	ATGTAAAAAAATGATGTAGGT	non_polyT
-_76_5934	L356L	5934	pTTS	.	-	-	-	-	-	FALSE	FALSE	FALSE	104.47	-3.93	Early	ATAATAAAAATTATATCTATT	non_polyT
+_1544_6636	L356L	6636	intraORF	.	-	-	-	-	-	FALSE	FALSE	FALSE	104.47	-3.93	Early	TTAGAAAATAATTCATGACAC	non_polyT
-_2896_7069	L270L	7069	npTTS	.	-	-	-	-	-	FALSE	FALSE	FALSE	2311.46	-6.33	Early	TTTGATTTTTTTTTAACAAAA	polyT
-_6172_7149	L270L	7149	npTTS	.	7150	P	L270L	7	-1	FALSE	FALSE	FALSE	2311.46	-6.33	Early	TTATTTTTTTATCATAATTCA	polyT
-_16437_7271	L270L	7271	pTTS	.	-	-	-	-	-	FALSE	FALSE	FALSE	2311.46	-6.33	Early	AGTTTTATTTTTTTAGATAAA	polyT
-_106793_8191	U104L	8191	pTTS	.	8190	P	U104L	8	1	TRUE	FALSE	FALSE	10316.4	-4.01	Early	CGTTATTTTTTTTATCAAACT	polyT
-_541_8270	U104L	8270	intraORF	.	-	-	-	-	-	FALSE	FALSE	FALSE	10316.4	-4.01	Early	CATTTTCCAAGTAGAATGCAC	polyT
-_147758_8576	XP124L	8576	pTTS	.	8601	P	XP124L	7	-25	TRUE	FALSE	FALSE	42504.7	-4.18	Early	AAGGGCTTTTTTTTCCAAATT	polyT
-_756_8693	XP124L	8693	intraORF	.	-	-	-	-	-	FALSE	FALSE	FALSE	42504.7	-4.18	Early	TTGTTCTAATCCAGTACCTCA	non_polyT
-_76_8808	XP124L	8808	intraORF	.	-	-	-	-	-	FALSE	FALSE	FALSE	42504.7	-4.18	Early	TGAATGAGAGCATGCCATTGA	non_polyT
-_76_8856	XP124L	8856	intraORF	.	-	-	-	-	-	FALSE	FALSE	FALSE	42504.7	-4.18	Early	GCTGCAAGTTTTGCTGGGAAT	polyT
-_47358_9174	V82L	9174	pTTS	.	9172	P	V82L	7	2	TRUE	FALSE	FALSE	2086.94	-3.36	Early	AATTTATTTTTTTAATGTGCG	polyT
-_155_9555	Y118L	9555	npTTS	.	9600	P	Y118L	7	-45	FALSE	FALSE	FALSE	69780.8	-3.54	Early	AAAAATACCTTTTTCCTGTAA	polyT
-_246480_9600	Y118L	9600	pTTS	.	9600	P	Y118L	7	0	TRUE	FALSE	FALSE	69780.8	-3.54	Early	CTTTTATTTTTTTCTAAATAG	polyT
-_615_9704	Y118L	9704	intraORF	.	-	-	-	-	-	FALSE	FALSE	FALSE	69780.8	-3.54	Early	CCATGGTCTTGGAATCCTTAC	non_polyT
-_2273_9870	Y118L	9870	intraORF	.	9870	NP	UP60L	4	0	FALSE	FALSE	FALSE	69780.8	-3.54	Early	TTGTCAATTTTGCTGGGACTG	polyT
-_76_10123	UP60L	10123	npTTS	.	10173	P	UP60L	6	-50	FALSE	FALSE	FALSE	88.57	-2.72	Early	TAAAAATTTTTTCCTAGCAAA	polyT
-_5304_10174	UP60L	10174	pTTS	.	10173	P	UP60L	6	1	TRUE	FALSE	FALSE	88.57	-2.72	Early	TGGTTTATTTTTTCCTAAGCA	polyT
-_321_11311	X69R	11311	intraORF		-	-	-	-	-	FALSE	FALSE	FALSE	62.64	-0.47	Early	ATTTTCTTTTTTTGCAGTGTT	polyT
+_155_11425	X69R	11425	intraORF		-	-	-	-	-	FALSE	FALSE	FALSE	62.64	-0.47	Early	TATGATTTTTATGGTATATAT	polyT
+_10455_11557	X69R	11557	pTTS		-	-	-	-	-	FALSE	FALSE	FALSE	62.64	-0.47	Early	TATCTATTTTTTTTACAACAA	polyT
-_4157_11570	J268L	11570	pTTS		-	-	-	-	-	FALSE	FALSE	FALSE	2763.65	-4.07	Early	ACATCTATTTTTTTTGTTGTA	polyT
-_1425_11662	J268L	11662	npTTS		-	-	-	-	-	FALSE	FALSE	FALSE	2763.65	-4.07	Early	AATATGATGATCATTCATTGT	non_polyT
+_155_11696	X69R	11696	npTTS		-	-	-	-	-	FALSE	FALSE	FALSE	62.64	-0.47	Early	TCCTAAATAAATGAACATCTT	non_polyT
-_1425_11707	J268L	11707	npTTS		-	-	-	-	-	FALSE	FALSE	FALSE	2763.65	-4.07	Early	TTAAAATGAAAAAGATGTTCA	non_polyT
-_166_11784	J268L	11784	intraORF		11821	P	X69R	6	-37	FALSE	FALSE	FALSE	2763.65	-4.07	Early	TATTATGGAAACATTCATTGT	non_polyT
+_1233_11821	X69R	11821	npTTS		11821	P	X69R	6	0	FALSE	FALSE	FALSE	62.64	-0.47	Early	ATTCTATTTTTGCATTCCGAT	polyT
+_155_11939	J268L	11939	intraORF	.	-	-	-	-	-	FALSE	FALSE	FALSE	2763.65	-4.07	Early	TCACCATTTTTCTAAGAGCCG	polyT
+_76_12237	J268L	12237	intraORF	.	-	-	-	-	-	FALSE	FALSE	FALSE	2763.65	-4.07	Early	TAAAGCCTGTTCTTCTTCTGT	non_polyT
+_1946_12322	J268L	12322	intraORF	.	12323	NP	X69R	8	-1	FALSE	FALSE	FALSE	2763.65	-4.07	Early	GCTAAATTTTTTTTGACGATG	polyT
+_3797_13720	J64R	13720	pTTS	.	13721	P	J64R	6	-1	TRUE	FALSE	FALSE	1343.33	-1.52	Early	TGACTATTTTTTGTTGAATGG	polyT
+_106_13785	J64R	13785	npTTS	.	-	-	-	-	-	FALSE	FALSE	FALSE	1343.33	-1.52	Early	TGTTAAATCATTTGATTGTAG	non_polyT
+_24876_13859	J64R	13859	npTTS	.	-	-	-	-	-	FALSE	FALSE	FALSE	1343.33	-1.52	Early	TTTTATAAAAAGCTACAGAGT	polyT
+_76_14047	J64R	14047	npTTS	nORF npTTS	-	-	-	-	-	FALSE	FALSE	FALSE	1343.33	-1.52	Early	CATTTTCTATTTGTAAAATAA	polyT
+_39397_14134	J64R	14134	npTTS	nORF pTTS	-	-	-	-	-	FALSE	FALSE	FALSE	1343.33	-1.52	Early	TTGATTTTTTTTTCTATAAAT	polyT
-_337_14479	J328L	14479	npTTS		14476	P	J328L	9	3	FALSE	FALSE	FALSE	938.44	-3.37	Early	TTATTCTTTTTTTTTATGGCA	polyT
-_1550_14662	J328L	14662	pTTS		-	-	-	-	-	FALSE	FALSE	FALSE	938.44	-3.37	Early	TGTTTAATTTTTTTGGGAAGC	polyT
+_138_14662	J154R	14662	intraORF		-	-	-	-	-	FALSE	FALSE	FALSE	1417.99	0.31	NC	GCTTCCCAAAAAAATTAAACA	non_polyT
+_7398_14819	J154R	14819	pTTS		14821	P	J154R	9	-2	TRUE	FALSE	FALSE	1417.99	0.31	NC	AAATTATTTTTTTTTCTCATA	polyT
+_278_15115	J154R	15115	npTTS		15120	NP	J154R	7	-5	FALSE	TRUE	FALSE	1417.99	0.31	NC	TTTGCTGTATTTTTTTATTCG	polyT
+_525_15245	J154R	15245	npTTS		-	-	-	-	-	FALSE	FALSE	FALSE	1417.99	0.31	NC	AGTTATTTTTTTCAACGCCTG	polyT
-_6630_15919	J319L	15919	pTTS	.	15916	P	J319L	9	3	TRUE	FALSE	FALSE	656.63	-3.08	Early	AATTTGATTTTTTTTTGGTTT	polyT
-_1503_16406	J319L	16406	intraORF	.	-	-	-	-	-	FALSE	FALSE	FALSE	656.63	-3.08	Early	TTCATATTTTATATCTTGGAT	polyT
-_4874_16913	A125L	16913	pTTS	.	16911	P	A125L	9	2	TRUE	FALSE	FALSE	3181.56	-3.26	Early	TTTGAGTTTTTTTTTCAAGAA	polyT
+_76_19875	A280R	19875	intraORF	A489R	-	-	-	-	-	FALSE	FALSE	FALSE	5044.4	-3.03	Early	TGGGTGGGAGTATTGCAACCA	non_polyT
+_76_20078	A280R	20078	intraORF	A489R	-	-	-	-	-	FALSE	FALSE	FALSE	5044.4	-3.03	Early	CCACGTTTTTACTAAATCATT	polyT
+_76_20184	A280R	20184	intraORF	A489R	-	-	-	-	-	FALSE	FALSE	FALSE	5044.4	-3.03	Early	TCTGGCTAAAAAATATCAGCA	non_polyT
+_24197_20386	A280R	20386	pTTS	A489R	20387	P	A280R	8	-1	TRUE	FALSE	FALSE	5044.4	-3.03	Early	TTTATATTTTTTTTGGTAAAC	polyT
+_155_20974	A505R	20974	intraORF	A280R	-	-	-	-	-	FALSE	FALSE	FALSE	268.97	-2.22	Early	AGTTTATTTTTGATATCGCCT	polyT
+_13304_21423	A505R	21423	intraORF		-	-	-	-	-	FALSE	FALSE	FALSE	268.97	-2.22	Early	TTAAAAAAAAAGAAAATAAAC	non_polyT
+_138_21468	A505R	21468	intraORF	.	-	-	-	-	-	FALSE	FALSE	FALSE	268.97	-2.22	Early	TTTATAAATTATTACTATAGC	non_polyT
+_76_21865	A505R	21865	intraORF	.	-	-	-	-	-	FALSE	FALSE	FALSE	268.97	-2.22	Early	CTATTAAAAAAAATTACCCTG	non_polyT
+_2342_21927	A505R	21927	pTTS	.	21929	P	A505R	7	-2	TRUE	FALSE	FALSE	268.97	-2.22	Early	AATTTATTTTTTTGATCAGAG	polyT
+_2008_23618	A498R	23618	pTTS	.	23619	P	A498R	9	-1	TRUE	FALSE	FALSE	734.79	-4.82	Early	AATTTATTTTTTTTTATTGAG	polyT
-_1110_24677	A528R	24677	intraORF	.	-	-	-	-	-	FALSE	FALSE	FALSE	1318.63	-3.1	Early	AGCAGGTTTTTCTTTTTTTCT	polyT
+_1713_25512	A528R	25512	pTTS	.	-	-	-	-	-	FALSE	FALSE	FALSE	1318.63	-3.1	Early	AATTTATTTTTTTTTCATAAA	polyT
-_138_25888	A506R	25888	intraORF	.	-	-	-	-	-	FALSE	FALSE	FALSE	1651.43	-3.48	Early	TCTTTCGTAAATTTCTGGATC	non_polyT
-_155_26511	A506R	26511	intraORF	.	-	-	-	-	-	FALSE	FALSE	FALSE	1651.43	-3.48	Early	ATGATAAGCATGTACTTGTGT	non_polyT
-_106_27146	A506R	27146	intraORF	.	-	-	-	-	-	FALSE	FALSE	FALSE	1651.43	-3.48	Early	AAACTATTAACTACTATCCTA	non_polyT
-_138_27342	A506R	27342	intraORF		27357	P	A506R	9	-15	FALSE	FALSE	FALSE	1651.43	-3.48	Early	ATAAATTTTTATTATCTTAAC	polyT
+_5104_27356	A506R	27356	pTTS		27357	P	A506R	9	-1	TRUE	FALSE	FALSE	1651.43	-3.48	Early	AATTTATTTTTTTTTCATCAA	polyT
-_138_27822	A542R	27822	intraORF	.	-	-	-	-	-	FALSE	FALSE	FALSE	2945.95	-5.01	Early	CTTATGTTTTTGAAGAATAGA	polyT
+_155_28550	A542R	28550	intraORF	Converge A224L	-	-	-	-	-	FALSE	FALSE	FALSE	2945.95	-5.01	Early	TCTGATTGAAATGATCTCCAA	non_polyT
+_76_28704	A542R	28704	intraORF	Converge A224L	28709	NP	A224L	7	-5	FALSE	FALSE	TRUE	2945.95	-5.01	Early	GTAGCGGAGGAGGAAAAAAAT	non_polyT
-_7292_28709	A224L	28709	npTTS	Converge A542R	28709	NP	A224L	7	0	FALSE	TRUE	FALSE	3487.03	4.68	Late	AAAATATTTTTTTCCTCCTCC	polyT
-_247_28847	A224L	28847	npTTS	Converge A542R	-	-	-	-	-	FALSE	FALSE	FALSE	3487.03	4.68	Late	GGATAGTTTTTCTGGACGGCA	polyT
-_76_28925	A224L	28925	npTTS	Converge A542R	-	-	-	-	-	FALSE	FALSE	FALSE	3487.03	4.68	Late	TCACGAATTTCTTCCTCGGTT	polyT
-_61245_29078	A224L	29078	pTTS		29074	P	A224L	8	4	TRUE	FALSE	FALSE	3487.03	4.68	Late	AAATACTTTTTTTTCGATGGT	polyT
+_370_29116	A542R	29116	pTTS		29074	P	A224L	8	42	FALSE	FALSE	FALSE	2945.95	-5.01	Early	CATCTTTTTTTTGTCTCAAAG	polyT
-_242_29228	A224L	29228	intraORF	Converge A542R	-	-	-	-	-	FALSE	FALSE	FALSE	3487.03	4.68	Late	AACATATTGTATGACATGTGG	non_polyT
-_509_29289	A224L	29289	intraORF	Converge A542R	-	-	-	-	-	FALSE	FALSE	FALSE	3487.03	4.68	Late	TTACTTTTAAATTTGCGGCTC	polyT
-_123_29330	A224L	29330	intraORF	Converge A542R	-	-	-	-	-	FALSE	FALSE	FALSE	3487.03	4.68	Late	TCGAAAATACATTCATAAGAT	non_polyT
-_368_29365	A224L	29365	intraORF	Converge A542R	-	-	-	-	-	FALSE	FALSE	FALSE	3487.03	4.68	Late	CGATTTATTTTGGCAAATGCT	polyT
-_308_29439	A224L	29439	intraORF	Converge A542R	-	-	-	-	-	FALSE	FALSE	FALSE	3487.03	4.68	Late	TTTTTGTAAAACACAAAAATA	polyT
-_138_29520	A224L	29520	intraORF	Converge A542R	-	-	-	-	-	FALSE	FALSE	FALSE	3487.03	4.68	Late	GCGGCTTTATGCGTGCAACCT	non_polyT
-_138_29553	A224L	29553	intraORF	Converge A542R	-	-	-	-	-	FALSE	FALSE	FALSE	3487.03	4.68	Late	CTTTACAGGTGCATGGCTTTT	polyT
-_246_29588	A224L	29588	intraORF	Converge A542R	-	-	-	-	-	FALSE	FALSE	FALSE	3487.03	4.68	Late	AATGAAATTTTGTAATTGGTT	polyT
-_76_29638	A224L	29638	intraORF	Converge A542R	-	-	-	-	-	FALSE	FALSE	FALSE	3487.03	4.68	Late	GCCGGATTTTTCTATACATCC	polyT
-_112914_29829	A240L	29829	npTTS	Also pNG2 pTTS	29827	P	A240L	8	2	FALSE	FALSE	FALSE	2427.65	-6.89	Early	TTGTAATTTTTTTTATATTAT	polyT
-_112914_29829	pNG2	29829	pTTS	Also A240L npTTS	29827	P	pNG2	8	2	TRUE	FALSE	FALSE	2427.65	-6.89	Early	TTGTAATTTTTTTTATATTAT	polyT
-_9714_30178	A240L	30178	pTTS	Converge A104R	30177	NP	A240L	9	1	FALSE	TRUE	FALSE	2427.65	-6.89	Early	TGGGCTTTTTTTTTGTCGACA	polyT
-_155_30405	A240L	30405	npTTS	Converge A104R	30407	NP	A240L	NA	-2	FALSE	TRUE	FALSE	2427.65	-6.89	Early	TTTAATTTGAATAGGCTCTCC	non_polyT
+_1425_30562	A104R	30562	npTTS	.	-	-	-	-	-	FALSE	FALSE	FALSE	12412.9	7.34	Late	AATCGAATAAATTCAGATCCT	non_polyT
+_1425_30742	A104R	30742	npTTS	.	-	-	-	-	-	FALSE	FALSE	FALSE	12412.9	7.34	Late	TAATAGTAAAATTAGTAAAAA	non_polyT
-_169_30937	A240L	30937	intraORF		-	-	-	-	-	FALSE	FALSE	FALSE	2427.65	-6.89	Early	AACTAAATTTTATTGTAATAG	polyT
+_1425_31331	A104R	31331	npTTS	.	-	-	-	-	-	FALSE	FALSE	FALSE	12412.9	7.34	Late	TTTATATAATCTTTACCGACC	non_polyT
+_1843_31487	A118R	31487	pTTS	A104R pTTS	-	-	-	-	-	FALSE	FALSE	FALSE	80.86	7.91	Late	TGAATAAAAAAAATAATAGTT	non_polyT
+_476_31636	A151R	31636	npTTS	A104R	31635	P	A118R	4	1	FALSE	FALSE	FALSE	78164.8	-3.41	Early	TAAATATTTTACCTTTAATGC	polyT
+_8140_31742	A104R	31742	npTTS	A151R, A118R	-	-	-	-	-	FALSE	FALSE	FALSE	12412.9	7.34	Late	AATCCTCAAAATAATAAGATT	non_polyT
+_4792_31877	A104R	31877	npTTS	A151R, A118R	-	-	-	-	-	FALSE	FALSE	FALSE	12412.9	7.34	Late	ATCTTTAATGATCGTAGCATT	non_polyT
+_130883_32166	A151R	32166	pTTS	A104R, A118R	32167	P	A151R	7	-1	TRUE	FALSE	FALSE	78164.8	-3.41	Early	TAATTATTTTTTTCTCCATAT	polyT
+_11371_32273	A104R	32273	pTTS		32320	NP	A151R	5	-47	FALSE	FALSE	FALSE	12412.9	7.34	Late	ATAAAATTTTTTTAAATATCA	polyT
+_155_32319	A151R	32319	npTTS	.	32320	NP	A151R	5	-1	FALSE	TRUE	FALSE	78164.8	-3.41	Early	AGAGTTTTTAACAGGTTTCTT	polyT
+_76_32408	A151R	32408	npTTS	.	-	-	-	-	-	FALSE	FALSE	FALSE	78164.8	-3.41	Early	CCATTATTCCTGCTCCTCTGG	non_polyT
+_168_32444	A104R	32444	npTTS	A151R	-	-	-	-	-	FALSE	FALSE	FALSE	12412.9	7.34	Late	CAAGAATAAAAAACTATGACC	non_polyT
+_168_32507	A151R	32507	npTTS	A104R + A151R , A276R	-	-	-	-	-	FALSE	FALSE	FALSE	78164.8	-3.41	Early	CTCTACTTGTAGTAGATGATG	non_polyT
+_168_32507	A104R	32507	npTTS	A104R + A151R , A276R	-	-	-	-	-	FALSE	FALSE	FALSE	12412.9	7.34	Late	CTCTACTTGTAGTAGATGATG	non_polyT
+_168_32507	A276R	32507	npTTS	A104R + A151R , A276R	-	-	-	-	-	FALSE	FALSE	FALSE	6897.81	-5	Early	CTCTACTTGTAGTAGATGATG	non_polyT
+_836_32576	A104R	32576	npTTS	A151R, A118R, A276R	-	-	-	-	-	FALSE	FALSE	FALSE	12412.9	7.34	Late	GAGCACAAAAAAGACAACTGT	non_polyT
+_1484_32623	A104R	32623	npTTS	A151R	-	-	-	-	-	FALSE	FALSE	FALSE	12412.9	7.34	Late	TATAAGTATCTTATGAACTGT	non_polyT
-_123_32696	A238L	32696	npTTS		32722	NP	A151R	NA	-26	FALSE	FALSE	FALSE	4120.89	-4.18	Early	TAATGTTTTTTTGCAGTCTTT	polyT
+_4934_32699	A104R	32699	npTTS	A276R, A151R, A118R	32722	NP	A151R	NA	-23	FALSE	FALSE	TRUE	12412.9	7.34	Late	GACTGCAAAAAAACATTATAA	non_polyT
+_534_32750	A104R	32750	npTTS	A151R, A276R, A118R	32722	NP	A151R	NA	28	FALSE	FALSE	TRUE	12412.9	7.34	Late	TTGAAATGGTACTGCACACAG	non_polyT
+_307_32868	A151R	32868	npTTS	.	32863	NP	A151R	4	5	FALSE	TRUE	FALSE	78164.8	-3.41	Early	TTTGTTGAAAACCTGCTGTTC	polyT
+_307_32868	A151R	32868	npTTS	.	32826	NP	A151R	NA	42	FALSE	TRUE	FALSE	78164.8	-3.41	Early	TTTGTTGAAAACCTGCTGTTC	polyT
+_307_32868	A104R	32868	npTTS	.	32863	NP	A151R	4	5	FALSE	FALSE	FALSE	12412.9	7.34	Late	TTTGTTGAAAACCTGCTGTTC	polyT
+_307_32868	A104R	32868	npTTS	.	32826	NP	A151R	NA	42	FALSE	FALSE	FALSE	12412.9	7.34	Late	TTTGTTGAAAACCTGCTGTTC	polyT
+_825_32912	A104R	32912	npTTS	A151R, A276R	32919	NP	A151R	NA	-7	FALSE	FALSE	TRUE	12412.9	7.34	Late	ATTATTGTATTCTATATGGCG	non_polyT
+_825_32912	A104R	32912	npTTS	A151R, A276R	32863	NP	A151R	4	49	FALSE	FALSE	TRUE	12412.9	7.34	Late	ATTATTGTATTCTATATGGCG	non_polyT
+_2992_33023	A104R	33023	npTTS	A151R, A276R	-	-	-	-	-	FALSE	FALSE	FALSE	12412.9	7.34	Late	CCTTAAACGAAGCAAAAGAAA	non_polyT
+_106_33072	A151R	33072	npTTS	.	-	-	-	-	-	FALSE	FALSE	FALSE	78164.8	-3.41	Early	CGCACAACACTGTTTTGAACT	polyT
+_212_33137	A151R	33137	npTTS	A104R, A276R	33132	NP	A276R	NA	5	FALSE	FALSE	TRUE	78164.8	-3.41	Early	AAAGCGACAATCTTACGTCAT	non_polyT
-_9825_33198	A238L	33198	pTTS	Converge A276R	-	-	-	-	-	FALSE	FALSE	FALSE	4120.89	-4.18	Early	CTTTATATTTTTTTCATAAAA	polyT
-_1764_33300	A238L	33300	npTTS	Converge A276R	-	-	-	-	-	FALSE	FALSE	FALSE	4120.89	-4.18	Early	GTGTGCAAAAAAATAGCTTTT	polyT
+_38305_33303	A276R	33303	pTTS	A151R, A104R, A118R	-	-	-	-	-	FALSE	FALSE	FALSE	6897.81	-5	Early	AGCTATTTTTTTGCACACAGA	polyT
+_76_33358	A151R	33358	npTTS	.	-	-	-	-	-	FALSE	FALSE	FALSE	78164.8	-3.41	Early	TGTTCAGTTTTTTTACACACA	polyT
-_76_33420	A238L	33420	intraORF	A859L	33414	NP	A276R	5	6	FALSE	FALSE	FALSE	4120.89	-4.18	Early	TATTATTACTGGCTGTAAAAA	non_polyT
-_155_33590	A238L	33590	intraORF	Converge A276R	-	-	-	-	-	FALSE	FALSE	FALSE	4120.89	-4.18	Early	ACTCAAAAAGACTATCATAGA	non_polyT
+_138_33598	A276R	33598	npTTS	Converge A238L	-	-	-	-	-	FALSE	FALSE	FALSE	6897.81	-5	Early	AGTCTTTTTGAGTCGGATCTG	polyT
+_1425_33629	A276R	33629	npTTS	Converge A238L	-	-	-	-	-	FALSE	FALSE	FALSE	6897.81	-5	Early	TATGAGAGAAAGCACATTTGA	non_polyT
+_1382_33760	A276R	33760	npTTS	Converge A238L	33761	NP	A276R	8	-1	FALSE	TRUE	FALSE	6897.81	-5	Early	AATGATTTTTTTTCTCAGCTA	polyT
-_248_33853	A859L	33853	pTTS	Converge A276R	-	-	-	-	-	FALSE	FALSE	FALSE	121.97	2.42	Late	TTTTAAAATTTCTTTTTGAAC	polyT
+_1425_33863	A276R	33863	npTTS	Converge A238L	-	-	-	-	-	FALSE	FALSE	FALSE	6897.81	-5	Early	AAATTTTAAAAAGTCTATACG	polyT
+_76_33976	A104R	33976	npTTS	A276R	-	-	-	-	-	FALSE	FALSE	FALSE	12412.9	7.34	Late	GTGTAAGATTCCCATTTCTGA	non_polyT
+_5135_34112	A151R	34112	npTTS	A276R	34114	P	A276R	8	-2	FALSE	FALSE	TRUE	78164.8	-3.41	Early	GTCCTTTTTTTTCGGACTTCT	polyT
-_76_35222	A859L	35222	intraORF	A179L	-	-	-	-	-	FALSE	FALSE	FALSE	121.97	2.42	Late	GCGGTATTTTTTGCAGCGCCG	polyT
-_8722_36205	A179L	36205	pTTS	A859L	36205	P	A179L	7	0	TRUE	FALSE	FALSE	11468.4	-3.89	Early	TATTATTTTTTTCTACAGATG	polyT
-_418_36455	A179L	36455	npTTS	A859L	-	-	-	-	-	FALSE	FALSE	FALSE	11468.4	-3.89	Early	GCACAGTTTTTTCGCGTCAAA	polyT
-_155_36730	A179L	36730	intraORF	.	-	-	-	-	-	FALSE	FALSE	FALSE	11468.4	-3.89	Early	ATCTAAATTTTGTAATCACAT	polyT
-_76_36843	A179L	36843	intraORF	.	-	-	-	-	-	FALSE	FALSE	FALSE	11468.4	-3.89	Early	ATGAAACACAACCTACTACCC	non_polyT
-_4644_36907	A179L	36907	intraORF	.	-	-	-	-	-	FALSE	FALSE	FALSE	11468.4	-3.89	Early	AAAGTATTGCAAAGACGCCAA	non_polyT
-_138_37605	F334L	37605	npTTS	.	-	-	-	-	-	FALSE	FALSE	FALSE	3114.64	-3.25	Early	CTCCATTTTTTTTGTGTATGA	polyT
+_797_37751	A137R	37751	npTTS	.	-	-	-	-	-	FALSE	FALSE	FALSE	72167.2	7.48	Late	TACAAAAGAGACCAAGAACCT	non_polyT
+_8758_37873	A137R	37873	npTTS	.	-	-	-	-	-	FALSE	FALSE	FALSE	72167.2	7.48	Late	GCTAAATAAAACAACTAACAT	non_polyT
+_30071_38015	A137R	38015	pTTS	.	-	-	-	-	-	FALSE	FALSE	FALSE	72167.2	7.48	Late	GTCTTCATAAATAAAAAAGTC	non_polyT
-_20969_38873	F334L	38873	pTTS		38872	P	F334L	8	1	TRUE	FALSE	FALSE	3114.64	-3.25	Early	TTTTAATTTTTTTTGTTTTGT	polyT
-_1441_39280	F334L	39280	intraORF		-	-	-	-	-	FALSE	FALSE	FALSE	3114.64	-3.25	Early	ATGAGTTTATTTCACGCGATG	polyT
+_1425_39367	F334L	39367	intraORF		-	-	-	-	-	FALSE	FALSE	FALSE	3114.64	-3.25	Early	GAAATAAAATGCCTTCTACGG	non_polyT
-_231_39581	F334L	39581	intraORF	.	-	-	-	-	-	FALSE	FALSE	FALSE	3114.64	-3.25	Early	TTATACTTTTATACAATGCAG	polyT
+_123_42011	F778R	42011	intraORF		-	-	-	-	-	FALSE	FALSE	FALSE	2029.9	-2.56	Early	TTTTAACAAAACACGCGGCCG	polyT
+_2996_42344	F778R	42344	pTTS		42345	P	F778R	9	-1	TRUE	FALSE	FALSE	2029.9	-2.56	Early	ATTAAATTTTTTTTTCTTCTA	polyT
-_1213_42598	F1055L	42598	pTTS		42597	P	F1055L	7	1	TRUE	FALSE	FALSE	315.94	-3.08	Early	AGTTTATTTTTTTCAATACGT	polyT
+_76_43416	F165R	43416	npTTS		-	-	-	-	-	FALSE	FALSE	FALSE	1417.55	7.13	Late	ATTTTTCATACGCAAATAGGT	polyT
+_138_43631	F165R	43631	npTTS		-	-	-	-	-	FALSE	FALSE	FALSE	1417.55	7.13	Late	TGGTTAATAAATCGTGTTATA	non_polyT
+_1484_43714	F165R	43714	pTTS		-	-	-	-	-	FALSE	FALSE	FALSE	1417.55	7.13	Late	TTTATAATATACCGGCCTACC	non_polyT
+_1455_44046	F165R	44046	npTTS		-	-	-	-	-	FALSE	FALSE	FALSE	1417.55	7.13	Late	ACGATACATTATTAAAATGGG	non_polyT
+_155_46221	K205R	46221	npTTS	.	-	-	-	-	-	FALSE	FALSE	FALSE	32788.7	-2.12	Early	ATTCGAAAACTTTATAGAACG	non_polyT
+_245_46494	K205R	46494	npTTS	.	-	-	-	-	-	FALSE	FALSE	FALSE	32788.7	-2.12	Early	ACCTAAAAAAAATCCCACGAA	non_polyT
+_76_46550	K205R	46550	npTTS	.	-	-	-	-	-	FALSE	FALSE	FALSE	32788.7	-2.12	Early	CGAAAACTTTTCGAGAAAAGT	polyT
+_106_46627	K205R	46627	npTTS	.	-	-	-	-	-	FALSE	FALSE	FALSE	32788.7	-2.12	Early	ATCGAAAGATTGCATGCCGAG	non_polyT
+_62862_46743	K205R	46743	pTTS	.	-	-	-	-	-	FALSE	FALSE	FALSE	32788.7	-2.12	Early	TCAAAATTTTTTTACCAAATA	polyT
+_3088_47199	K78R	47199	intraORF	Converge antisense	-	-	-	-	-	FALSE	FALSE	FALSE	28287.6	5.38	Late	AACTATTAAAACACACTCCGG	non_polyT
+_1014_47317	K205R	47317	npTTS	K196R, K78R	-	-	-	-	-	FALSE	FALSE	FALSE	32788.7	-2.12	Early	GCGCATTTTTTTGACGATTTA	polyT
+_123_47428	K196R	47428	intraORF	.	47428	P	K78R	5	0	FALSE	FALSE	FALSE	4168.53	-2.58	Early	GTTCGTATTTTTCCTTACTGC	polyT
+_1455_47456	K78R	47456	pTTS	.	47504	NP	K78R	NA	-48	FALSE	FALSE	FALSE	28287.6	5.38	Late	TTAAGTATATTGGCCGCACCT	non_polyT
+_1455_47456	K78R	47456	pTTS	.	47428	P	K78R	5	28	TRUE	FALSE	FALSE	28287.6	5.38	Late	TTAAGTATATTGGCCGCACCT	non_polyT
+_571_47596	K78R	47596	npTTS	K205R	47594	NP	K78R	NA	2	FALSE	TRUE	FALSE	28287.6	5.38	Late	ACATTTATTAAGCAGTTGCAA	polyT
+_4083_47655	K78R	47655	npTTS	K196R, K205R	-	-	-	-	-	FALSE	FALSE	FALSE	28287.6	5.38	Late	TTATCTTAAAAAATTACAAGA	non_polyT
+_3807_47726	K78R	47726	npTTS	K196R, K205R	47738	P	K196R	NA	-12	FALSE	FALSE	TRUE	28287.6	5.38	Late	CCAATGAAAAAGAGTTTATTA	polyT
+_1425_47846	K196R	47846	npTTS	.	-	-	-	-	-	FALSE	FALSE	FALSE	4168.53	-2.58	Early	ATATTAAAACGAGTAAACAAG	non_polyT
+_10410_47971	K78R	47971	npTTS	K145R, K196R, K205R	47942	NP	K196R	NA	29	FALSE	FALSE	TRUE	28287.6	5.38	Late	CCTAATAAGTATAATAATTTT	polyT
+_65940_48033	K196R	48033	pTTS	K78R 5h + K196R 16h, also K145R + K205R	-	-	-	-	-	FALSE	FALSE	FALSE	4168.53	-2.58	Early	AGAAGAAAAAACTTGGGCAAA	non_polyT
+_manual_48093	K196R	48093	pTTS	K78R pTTS	48093	P	K145R	9	0	FALSE	FALSE	TRUE	4168.53	-2.58	Early	CATTTTTTTTTGCCATTTTAT	polyT
-_155_48724	EP1242L	48724	npTTS	Converge K421R	-	-	-	-	-	FALSE	FALSE	FALSE	3103.38	-0.13	NC	GTATTATTTTTTTAATGATAC	polyT
-_2195_49183	EP1242L	49183	pTTS	Converge K421R	49169	P	EP1242L	7	14	TRUE	FALSE	FALSE	3103.38	-0.13	NC	TTATAAAAAATTGTATTATTT	polyT
-_123_50597	EP1242L	50597	npTTS	Converge K421R	-	-	-	-	-	FALSE	FALSE	FALSE	3103.38	-0.13	NC	CACATAACTATGTCATACCCA	non_polyT
+_1425_54118	EP84R	54118	pTTS	EP424R intraORF	-	-	-	-	-	FALSE	FALSE	FALSE	853.3	7.86	Late	CAATGTAAAAAATCTAGCGCT	non_polyT
+_2879_54717	EP84R	54717	npTTS	EP424R intraORF	-	-	-	-	-	FALSE	FALSE	FALSE	853.3	7.86	Late	TTCTTGAAAAAAAGCATAAAC	non_polyT
+_6748_55166	EP424R	55166	pTTS	EP84R	-	-	-	-	-	FALSE	FALSE	FALSE	707.89	-1.79	Early	CACGCTTTTTTTTTGCAAACC	polyT
+_155_55414	EP152R	55414	intraORF	.	-	-	-	-	-	FALSE	FALSE	FALSE	497.12	6.75	Late	CAACCTGGCCACACATGTTTT	polyT
+_155_56194	EP153R	56194	npTTS	.	-	-	-	-	-	FALSE	FALSE	FALSE	4717.39	-3.54	Early	ATGTAATTTTTATGAGTAGTA	polyT
+_10901_56267	EP153R	56267	pTTS	EP424R, EP152R	-	-	-	-	-	FALSE	FALSE	FALSE	4717.39	-3.54	Early	TATTTTTTTAATGTGTTTAAA	polyT
+_10901_56267	EP152R	56267	pTTS	EP424R, EP152R	-	-	-	-	-	FALSE	FALSE	FALSE	497.12	6.75	Late	TATTTTTTTAATGTGTTTAAA	polyT
+_247_56334	EP153R	56334	npTTS	.	-	-	-	-	-	FALSE	FALSE	FALSE	4717.39	-3.54	Early	GTATTTTTAAATAATATTTTT	polyT
+_1596_56502	EP153R	56502	npTTS	EP402R intraORF, antisense Converge	56502	P	EP153R	5	0	FALSE	FALSE	FALSE	4717.39	-3.54	Early	TTAATTATTTTTCCTAACAAT	polyT
-_289_56555	EP402R	56555	intraORF	.	-	-	-	-	-	FALSE	FALSE	FALSE	367.37	5.02	Late	TTAATTTTTTTGTCCAAATAT	polyT
+_155_56833	EP402R	56833	intraORF	.	-	-	-	-	-	FALSE	FALSE	FALSE	367.37	5.02	Late	CAATATTAAAATATCAAAATT	non_polyT
+_106_56904	EP402R	56904	intraORF	.	-	-	-	-	-	FALSE	FALSE	FALSE	367.37	5.02	Late	ATAGGTATTTTTATTTCAATC	polyT
+_136_57399	EP402R	57399	intraORF	.	-	-	-	-	-	FALSE	FALSE	FALSE	367.37	5.02	Late	CCCAATATCCCGCCATTATCT	non_polyT
+_1544_57544	EP152R	57544	npTTS	.	57524	NP	EP402R	NA	20	FALSE	FALSE	FALSE	497.12	6.75	Late	TAAATTTAAAATCCACTAATA	non_polyT
+_138_57614	EP153R	57614	npTTS	.	-	-	-	-	-	FALSE	FALSE	FALSE	4717.39	-3.54	Early	TTTTCTTAAAACCGATTTTCA	polyT
+_76_57674	EP402R	57674	npTTS	.	-	-	-	-	-	FALSE	FALSE	FALSE	367.37	5.02	Late	TCTCCTGGAAATCAAGCAGCT	non_polyT
+_1455_57794	EP402R	57794	pTTS	.	-	-	-	-	-	FALSE	FALSE	FALSE	367.37	5.02	Late	ACGTTATAAAAATCGCCAAAA	non_polyT
+_1340_57848	EP153R	57848	npTTS	EP364R	57850	P	EP402R	7	-2	FALSE	FALSE	FALSE	4717.39	-3.54	Early	ACTTTATTTTTTTGTAGAAGG	polyT
-_1425_58088	M1249L	58088	pTTS		58039	P	M1249L	NA	49	TRUE	FALSE	FALSE	690.38	7	Late	AGAGAAGACCATAGCTTGATG	non_polyT
-_1425_58088	M1249L	58088	pTTS		58089	NP	M1249L	NA	-1	FALSE	FALSE	FALSE	690.38	7	Late	AGAGAAGACCATAGCTTGATG	non_polyT
+_1425_58309	EP364R	58309	pTTS	Converge M1249L	-	-	-	-	-	FALSE	FALSE	FALSE	995.14	6.62	Late	TTCCCAATATCGGGAAAAAAT	non_polyT
+_536_58355	EP153R	58355	npTTS	Converge M1249L	-	-	-	-	-	FALSE	FALSE	FALSE	4717.39	-3.54	Early	TGCGCTTCTTTTTTTTCTAAA	polyT
-_508_63112	C84L	63112	npTTS	C44L	-	-	-	-	-	FALSE	FALSE	FALSE	3371.73	6.72	Late	CCCGCGTTTTATTTTTTTCCA	polyT
-_1713_63395	C84L	63395	pTTS	C44L	-	-	-	-	-	FALSE	FALSE	FALSE	3371.73	6.72	Late	TTGCCATTTTTTATAGCATTT	polyT
-_138_63483	C84L	63483	npTTS	.	-	-	-	-	-	FALSE	FALSE	FALSE	3371.73	6.72	Late	TTTTAACAAAACATTAGAAGT	polyT
-_168_63534	C84L	63534	npTTS	.	-	-	-	-	-	FALSE	FALSE	FALSE	3371.73	6.72	Late	ATTGTGTTTTTTCTGGTACAC	polyT
-_3357_63735	C84L	63735	npTTS	C44L	63745	NP	C84L	NA	-10	FALSE	TRUE	FALSE	3371.73	6.72	Late	CAATACTTTTTTTACCACGGC	polyT
+_76_63858	M448R	63858	npTTS	.	-	-	-	-	-	FALSE	FALSE	FALSE	2486.37	-2.98	Early	TTTTAATCTAATACGGCTAAA	polyT
-_168_63984	C84L	63984	npTTS	.	-	-	-	-	-	FALSE	FALSE	FALSE	3371.73	6.72	Late	ATTTTAATTTTTCGTGTTGCT	polyT
-_76_64123	C84L	64123	npTTS	.	-	-	-	-	-	FALSE	FALSE	FALSE	3371.73	6.72	Late	ACCTCATTTTTTATAACGGCT	polyT
+_212_64369	C129R	64369	pTTS	.	64412	NP	C44L	NA	-43	FALSE	FALSE	FALSE	1440.7	5.96	Late	TTTAGCTAAAAAATAATTCAT	non_polyT
+_6639_64422	M448R	64422	pTTS	C129R pTTS	64452	P	C129R	8	-30	FALSE	FALSE	TRUE	2486.37	-2.98	Early	CAAATTCAGATTGCATCCACG	non_polyT
+_6639_64422	M448R	64422	pTTS	C129R pTTS	64452	P	M448R	8	-30	TRUE	FALSE	FALSE	2486.37	-2.98	Early	CAAATTCAGATTGCATCCACG	non_polyT
+_6639_64422	M448R	64422	pTTS	C129R pTTS	64412	NP	C44L	NA	10	FALSE	FALSE	FALSE	2486.37	-2.98	Early	CAAATTCAGATTGCATCCACG	non_polyT
+_693_64546	M448R	64546	npTTS	C129R	-	-	-	-	-	FALSE	FALSE	FALSE	2486.37	-2.98	Early	TTTTCTTTTTTTTTGGTCGTT	polyT
-_84975_64640	C44L	64640	pTTS	C257L	64640	P	C44L	9	0	TRUE	FALSE	FALSE	5000.81	-3.06	Early	TTTTTATTTTTTTTTAATATA	polyT
-_462_64739	C44L	64739	npTTS	.	-	-	-	-	-	FALSE	FALSE	FALSE	5000.81	-3.06	Early	GTGCAAGCACTTGTGCAGGCA	non_polyT
-_155_64777	C44L	64777	npTTS	.	-	-	-	-	-	FALSE	FALSE	FALSE	5000.81	-3.06	Early	TTGTGCAAGCACTTGTGCAAG	non_polyT
+_365_68109	C105R	68109	pTTS	C717R pTTS	-	-	-	-	-	FALSE	FALSE	FALSE	2549.03	-3.9	Early	TTGTTTACTTTTTTGTTTGCG	polyT
-_manual_68231	C475L	68231	pTTS	.	68231	P	C475L	NA	0	TRUE	FALSE	FALSE	1315.92	6.67	Late	TAAGAACGATTCCTGTTGCAT	non_polyT
-_manual_68231	C475L	68231	pTTS	.	68277	NP	C475L	NA	-46	FALSE	FALSE	FALSE	1315.92	6.67	Late	TAAGAACGATTCCTGTTGCAT	non_polyT
+_615_68713	C105R	68713	npTTS	C105R	-	-	-	-	-	FALSE	FALSE	FALSE	2549.03	-3.9	Early	ATAAATTTTTTTCATAGCTGA	polyT
-_201_70237	C147L	70237	npTTS	.	-	-	-	-	-	FALSE	FALSE	FALSE	1120.71	3.39	Late	TAGAAATTTTTTTCATTTGCA	polyT
+_138_70712	C315R	70712	intraORF	.	-	-	-	-	-	FALSE	FALSE	FALSE	667.43	0.89	Late	AGACAATAAAATTACTTTAAA	non_polyT
-_954_71076	C147L	71076	pTTS	.	71074	P	C147L	7	2	TRUE	FALSE	FALSE	1120.71	3.39	Late	AATTAATTTTTTTGCCGCGTT	polyT
+_6477_71318	C315R	71318	pTTS	C105R	71325	P	C315R	9	-7	TRUE	FALSE	FALSE	667.43	0.89	Late	AGGACTGCTATATTTTTTTTT	polyT
+_153_72422	C962R	72422	intraORF	.	-	-	-	-	-	FALSE	FALSE	FALSE	748.25	8.68	Late	GTACATATAAAAAACAGCAGT	non_polyT
+_76_72457	C962R	72457	intraORF	.	-	-	-	-	-	FALSE	FALSE	FALSE	748.25	8.68	Late	CAGCCATAAAATCCACTTCTT	non_polyT
+_76_73159	C962R	73159	intraORF	.	-	-	-	-	-	FALSE	FALSE	FALSE	748.25	8.68	Late	TGAAAAGAAAATCACCAAGCG	non_polyT
+_155_76088	C962R	76088	pTTS	.	-	-	-	-	-	FALSE	FALSE	FALSE	748.25	8.68	Late	AGCATTTTTTTTTCGCACCAT	polyT
-_76_78322	B475L	78322	pTTS	B438L	78306	NP	B438L	NA	16	FALSE	FALSE	TRUE	3255.55	6.79	Late	CCATGGAAAAAAAATATTTAC	non_polyT
-_76_82624	B602L	82624	pTTS	.	-	-	-	-	-	FALSE	FALSE	FALSE	1779.52	6.27	Late	AATCCTTATTGGAGCAAATTT	non_polyT
+_1514_82974	B602L	82974	intraORF	B385R	-	-	-	-	-	FALSE	FALSE	FALSE	1779.52	6.27	Late	TCGAAATAAAACAGTGACGAT	non_polyT
+_76_83160	B602L	83160	intraORF	B385R	-	-	-	-	-	FALSE	FALSE	FALSE	1779.52	6.27	Late	TAATAATTTTTTTTAAAAGTT	polyT
-_76_84080	B602L	84080	intraORF		-	-	-	-	-	FALSE	FALSE	FALSE	1779.52	6.27	Late	AAGATAGGAAAAGAGATTCTA	non_polyT
-_2462_84884	B602L	84884	intraORF		-	-	-	-	-	FALSE	FALSE	FALSE	1779.52	6.27	Late	TGTGCAAGCACAGGTGCAAGC	non_polyT
+_106_86652	B385R	86652	intraORF		86645	P	B646L	4	7	FALSE	FALSE	FALSE	647.95	6.68	Late	CTGAAATAAAATGGAAGCCCA	non_polyT
-_3358_86686	B646L	86686	pTTS		86645	P	B646L	4	41	TRUE	FALSE	FALSE	10645.6	7.45	Late	CTTTAAAAAAAATGAACACAA	non_polyT
-_1561_88894	B117L	88894	pTTS		-	-	-	-	-	FALSE	FALSE	FALSE	1496.91	7.21	Late	GGCAGGCAATTCATACACCAA	non_polyT
+_76_89483	B125R	89483	pTTS		-	-	-	-	-	FALSE	FALSE	FALSE	2220.97	5.64	Late	CCATTATATATCACTTATTAT	non_polyT
+_647_92316	B263R	92316	npTTS		-	-	-	-	-	FALSE	FALSE	FALSE	3529.89	-3.56	Early	AACTTATTTTTTACACTAATA	polyT
+_5828_92477	B263R	92477	pTTS	Converge G1340L	92481	P	B263R	9	-4	TRUE	FALSE	FALSE	3529.89	-3.56	Early	TAAGCGTTTTTTTTTGCACTG	polyT
-_76_95913	G1340L	95913	intraORF	.	-	-	-	-	-	FALSE	FALSE	FALSE	738.32	3.29	Late	ACAACACATTTTCTTTTTTCA	polyT
+_138_96624	G1211R	96624	npTTS		-	-	-	-	-	FALSE	FALSE	FALSE	1481.86	-2.79	Early	CTTTTTTTAAAGTCGCTACTG	polyT
-_76_99678	CP123L	99678	pTTS		-	-	-	-	-	FALSE	FALSE	FALSE	703.85	7.58	Late	TACAATTTTTTTTTCTTCCGT	polyT
+_2034_100165	G1211R	100165	pTTS		100168	P	G1211R	9	-3	TRUE	FALSE	FALSE	1481.86	-2.79	Early	TATGATTTTTTTTTACCTCGG	polyT
+_263_100221	G1211R	100221	npTTS		-	-	-	-	-	FALSE	FALSE	FALSE	1481.86	-2.79	Early	TCATATTTTTTTTTGGAGGGA	polyT
-_1484_100389	CP2475L	100389	pTTS		-	-	-	-	-	FALSE	FALSE	FALSE	3133.75	5.7	Late	AAATAAAAAAAAACGTTACTT	non_polyT
-_138_107111	CP204L	107111	npTTS	.	-	-	-	-	-	FALSE	FALSE	FALSE	34902.6	-4.11	Early	AAACTTCTAAATGATACAAAT	non_polyT
-_1455_107609	CP204L	107609	npTTS	.	-	-	-	-	-	FALSE	FALSE	FALSE	34902.6	-4.11	Early	GATATCAAAAAACAACTGCCC	non_polyT
-_232162_107915	CP204L	107915	pTTS	.	107914	P	CP204L	9	1	TRUE	FALSE	FALSE	34902.6	-4.11	Early	TCTTTATTTTTTTTTATTATA	polyT
-_2085_108132	CP204L	108132	intraORF	.	-	-	-	-	-	FALSE	FALSE	FALSE	34902.6	-4.11	Early	ATATGGAAAGGCACCTGATTT	non_polyT
-_123_108179	CP204L	108179	intraORF	.	-	-	-	-	-	FALSE	FALSE	FALSE	34902.6	-4.11	Early	TCCAAGCTGTATATGCTTGCA	non_polyT
-_183_108227	CP204L	108227	intraORF	.	-	-	-	-	-	FALSE	FALSE	FALSE	34902.6	-4.11	Early	TTTGAAACATTGTTTGAGCAA	polyT
-_212_108258	CP204L	108258	intraORF	.	-	-	-	-	-	FALSE	FALSE	FALSE	34902.6	-4.11	Early	TGATAATGAAACCAATGAATG	non_polyT
-_259_108319	CP204L	108319	intraORF	.	-	-	-	-	-	FALSE	FALSE	FALSE	34902.6	-4.11	Early	ATGTGCTGTTTGAAGAGGAGA	non_polyT
+_1425_110214	CP530R	110214	pTTS	.	-	-	-	-	-	FALSE	FALSE	FALSE	1934.22	6.22	Late	TTCAAGAATAACTATGTTGAT	non_polyT
+_76_110671	CP80R	110671	pTTS	.	110639	NP	CP80R	NA	32	FALSE	FALSE	FALSE	1958.2	0.81	Late	AAGGCAAAAAAGCTCCGCTAA	non_polyT
+_538_110775	CP312R	110775	intraORF	CP530R, CP80R	-	-	-	-	-	FALSE	FALSE	FALSE	50190.6	-2.61	Early	CCAAAGTTTTTGGTGAAAAAA	polyT
+_474_110913	CP312R	110913	intraORF	CP530R, CP80R	-	-	-	-	-	FALSE	FALSE	FALSE	50190.6	-2.61	Early	GAAAAATCTAAGTTGTTTCAA	polyT
+_563_111008	CP312R	111008	intraORF	CP530R, CP80R	-	-	-	-	-	FALSE	FALSE	FALSE	50190.6	-2.61	Early	TATAAAATTAATTCAAAGAAA	non_polyT
+_198_111093	CP312R	111093	intraORF	CP530R	-	-	-	-	-	FALSE	FALSE	FALSE	50190.6	-2.61	Early	ATTAAAATCAATCCCGCTACA	non_polyT
+_138_111151	CP312R	111151	intraORF	.	-	-	-	-	-	FALSE	FALSE	FALSE	50190.6	-2.61	Early	CCATTACTTTACAGAATGGTA	non_polyT
+_3810_111225	CP312R	111225	npTTS	CP530R, CP80R	111205	P	CP80R	NA	20	FALSE	FALSE	TRUE	50190.6	-2.61	Early	AATATTCATAAGCTTATAGAA	non_polyT
-_185_111345	O174L	111345	pTTS	.	-	-	-	-	-	FALSE	FALSE	FALSE	492.07	1.92	Late	CCCATTATTTTTTTCAAAAAC	polyT
+_175014_111576	CP312R	111576	pTTS	CP530R	111578	P	CP312R	9	-2	TRUE	FALSE	FALSE	50190.6	-2.61	Early	TAATTCTTTTTTTTTAACGCG	polyT
+_168_111611	CP312R	111611	npTTS	CP80R	111578	P	CP312R	9	33	FALSE	FALSE	FALSE	50190.6	-2.61	Early	TAGATAAGAAACGGGACCCGT	non_polyT
+_76_111639	CP312R	111639	npTTS	CP80R	-	-	-	-	-	FALSE	FALSE	FALSE	50190.6	-2.61	Early	AATATTGCGTATGGTTTTTCC	polyT
+_4196_111690	CP312R	111690	npTTS	CP80R	111693	NP	CP312R	7	-3	FALSE	TRUE	FALSE	50190.6	-2.61	Early	TACGTCTTTTTTTCCCATTCA	polyT
+_4078_111796	CP312R	111796	npTTS	CP80R	111797	NP	CP312R	8	-1	FALSE	TRUE	FALSE	50190.6	-2.61	Early	AAAGTTTTTTTTCTGGAACAA	polyT
+_757_111890	CP312R	111890	npTTS	CP80R	111889	NP	CP312R	5	1	FALSE	TRUE	FALSE	50190.6	-2.61	Early	TAAAATTTTTATAAGTTGTCC	polyT
+_19923_111947	CP312R	111947	npTTS	CP80R	111948	NP	CP312R	8	-1	FALSE	TRUE	FALSE	50190.6	-2.61	Early	TACAATTTTTTTTCCTTGAAT	polyT
-_354_112140	NP1450L	112140	pTTS		112138	P	NP1450L	8	2	TRUE	FALSE	FALSE	1790.41	-2.31	Early	GCTACATTTTTTTTGCTGGCG	polyT
+_1484_112207	O61R	112207	npTTS		-	-	-	-	-	FALSE	FALSE	FALSE	14672.2	7.49	Late	CAAGTTAAAAAATGCAATTAT	non_polyT
+_138_112302	O61R	112302	npTTS		-	-	-	-	-	FALSE	FALSE	FALSE	14672.2	7.49	Late	TTTCCGTAATATATTTTTCAT	polyT
+_138_112331	O61R	112331	npTTS		112369	NP	O61R	NA	-38	FALSE	TRUE	FALSE	14672.2	7.49	Late	ATGTCAGAGTACATGGTCCCT	non_polyT
+_76_112577	O61R	112577	npTTS		112620	NP	O61R	NA	-43	FALSE	TRUE	FALSE	14672.2	7.49	Late	CCCTTGTCCCCCATAACCGTT	non_polyT
+_76_112577	O61R	112577	npTTS		112536	NP	O61R	NA	41	FALSE	TRUE	FALSE	14672.2	7.49	Late	CCCTTGTCCCCCATAACCGTT	non_polyT
+_492_112608	O61R	112608	npTTS		112620	NP	O61R	NA	-12	FALSE	TRUE	FALSE	14672.2	7.49	Late	TAATAATTTTTTGTCGGGCCG	polyT
+_76_112876	O61R	112876	npTTS		112854	NP	O61R	NA	22	FALSE	TRUE	FALSE	14672.2	7.49	Late	GGCGATTTTTTCATCCGTAGC	polyT
+_1903_112933	O61R	112933	npTTS		-	-	-	-	-	FALSE	FALSE	FALSE	14672.2	7.49	Late	CCGTAGATATATGCGAATAAT	non_polyT
+_2537_113075	O61R	113075	npTTS		-	-	-	-	-	FALSE	FALSE	FALSE	14672.2	7.49	Late	TTTAATTCCAAGCGGATACAC	non_polyT
+_15696_113136	O61R	113136	pTTS		-	-	-	-	-	FALSE	FALSE	FALSE	14672.2	7.49	Late	TTTCCAGAAAATCCGTCATCC	non_polyT
-_6660_116646	NP419L	116646	pTTS	.	116645	P	NP419L	10	1	TRUE	FALSE	FALSE	444.1	6.1	Late	TGTTATTTTTTTTTTAACATT	polyT
-_168_117181	NP419L	117181	intraORF	.	-	-	-	-	-	FALSE	FALSE	FALSE	444.1	6.1	Late	ATATTTTTAAACAGAAGGAAG	polyT
-_247_117749	NP419L	117749	intraORF	.	-	-	-	-	-	FALSE	FALSE	FALSE	444.1	6.1	Late	ACAAAATTTTTTGTGGAAGAA	polyT
+_201_120626	NP868R	120626	pTTS	.	120653	NP	D129L	NA	-27	FALSE	FALSE	FALSE	1539.58	-1.94	Early	TTAAATATTTTTTCATAAGAA	polyT
+_719_121406	D250R	121406	intraORF		121363	P	D129L	NA	43	FALSE	FALSE	FALSE	10071.9	-3.76	Early	TTTATTAAAAACTATTTACGA	polyT
-_138_121507	D129L	121507	pTTS		-	-	-	-	-	FALSE	FALSE	FALSE	1206.85	6.55	Late	CTAGATAATAAATCTCCGGCG	non_polyT
+_21519_121608	D250R	121608	pTTS		121608	P	D250R	5	0	TRUE	FALSE	FALSE	10071.9	-3.76	Early	ATTATTTTTTTTTAATCTTCA	polyT
-_6534_122013	D339L	122013	pTTS	D79L pTTS	122012	NP	D79L	8	1	FALSE	FALSE	TRUE	4933.46	-2.79	Early	TTTAAATTTTTTTTGCTTAAT	polyT
-_6534_122013	D79L	122013	pTTS	D339L pTTS	122047	P	D79L	4	-34	TRUE	FALSE	FALSE	4933.46	-2.79	Early	TTTAAATTTTTTTTGCTTAAT	polyT
-_6534_122013	D339L	122013	pTTS	D79L pTTS	122032	NP	D250R	9	-19	FALSE	FALSE	FALSE	4933.46	-2.79	Early	TTTAAATTTTTTTTGCTTAAT	polyT
-_123_122046	D339L	122046	npTTS	D79L	122012	NP	D79L	8	34	FALSE	FALSE	TRUE	4933.46	-2.79	Early	GTTTAATTTTACCTAACATCG	polyT
-_123_122046	D339L	122046	npTTS	D79L	122032	NP	D250R	9	14	FALSE	FALSE	FALSE	4933.46	-2.79	Early	GTTTAATTTTACCTAACATCG	polyT
-_123_122046	D339L	122046	npTTS	D79L	122047	P	D79L	4	-1	FALSE	FALSE	TRUE	4933.46	-2.79	Early	GTTTAATTTTACCTAACATCG	polyT
-_2075_122081	D339L	122081	npTTS	D79L intraORF	122032	NP	D250R	9	49	FALSE	FALSE	FALSE	4933.46	-2.79	Early	AAATCAATAAACATTGCTTAA	non_polyT
-_2075_122081	D339L	122081	npTTS	D79L intraORF	122047	P	D79L	4	34	FALSE	FALSE	TRUE	4933.46	-2.79	Early	AAATCAATAAACATTGCTTAA	non_polyT
+_3929_122238	D79L	122238	intraORF	.	122239	NP	D250R	5	-1	FALSE	FALSE	FALSE	1149.45	7.12	Late	AATATATTTTTTTTTACCGGG	polyT
-_76_126942	D117L	126942	npTTS	D345L	-	-	-	-	-	FALSE	FALSE	FALSE	7593.63	7.32	Late	TTTATTTTTTTTATGATAATA	polyT
-_1544_127058	D117L	127058	pTTS	.	-	-	-	-	-	FALSE	FALSE	FALSE	7593.63	7.32	Late	TATCCAGAAAAAAAGAATAAC	non_polyT
-_4561_127871	D345L	127871	pTTS		127867	P	D345L	8	4	TRUE	FALSE	FALSE	889.03	1.38	Late	TAAAATATTTTTTTTGCTTAA	polyT
+_1669_128781	D205R	128781	pTTS		128801	P	D205R	5	-20	TRUE	FALSE	FALSE	315.06	0.47	Late	TATAGTAGGAGGGCACCGAGT	non_polyT
-_1425_129028	S183L	129028	pTTS		-	-	-	-	-	FALSE	FALSE	FALSE	523.55	7.15	Late	GTTAGTAAAGATCTGCTTGAG	non_polyT
+_338_129340	D205R	129340	npTTS		-	-	-	-	-	FALSE	FALSE	FALSE	315.06	0.47	Late	TACATTTTTTTTTCCAATTGG	polyT
-_4773_134159	H359L	134159	pTTS		134156	P	H359L	8	3	TRUE	FALSE	FALSE	2679.65	-0.6	Early	CTTGCATTTTTTTTATTTTTT	polyT
-_76_134396	H359L	134396	intraORF		-	-	-	-	-	FALSE	FALSE	FALSE	2679.65	-0.6	Early	TTTAGAAAAAAGTATCCAGAA	non_polyT
+_199_134586	P1192R	134586	pTTS		134586	P	P1192R	6	0	TRUE	FALSE	FALSE	1351.28	-3.24	Early	CCTTTGTTTTTTCCTCGTCCA	polyT
+_76_137189	H171R	137189	pTTS		-	-	-	-	-	FALSE	FALSE	FALSE	3854.74	7.65	Late	TACAGTGACTATGTGGGCTCA	non_polyT
+_76_138539	H233R	138539	pTTS		138527	P	H233R	NA	12	TRUE	FALSE	FALSE	971.47	7.46	Late	ATGGCTGTAAACATTATTGCA	non_polyT
+_286_139204	H240R	139204	intraORF		139180	P	R298L	4	24	FALSE	FALSE	FALSE	1019.12	7.31	Late	TATACCAAAAAACCGAATCAG	non_polyT
+_196_139242	H240R	139242	intraORF		-	-	-	-	-	FALSE	FALSE	FALSE	1019.12	7.31	Late	AATCTTTAAAAAACGTCTAAG	non_polyT
+_242_139300	H240R	139300	pTTS		139295	P	H240R	NA	5	TRUE	FALSE	FALSE	1019.12	7.31	Late	AGGCTGAATTTCTTTTTTAAG	polyT
+_1484_139548	H339R	139548	pTTS	H124R	139595	NP	H240R	NA	-47	FALSE	FALSE	FALSE	2033.61	7.31	Late	AACCATAATAATAAAATTCTG	non_polyT
+_76_140086	H233R	140086	npTTS		-	-	-	-	-	FALSE	FALSE	FALSE	971.47	7.46	Late	AGGATAAAACGCATATTGTGC	non_polyT
-_196_144648	E184L	144648	npTTS	E183L	144645	NP	E184L	NA	3	FALSE	TRUE	FALSE	29823.3	7.51	Late	TATTAAATTTAGTGAAAATTT	non_polyT
-_242_144682	E184L	144682	pTTS	E183L	144645	NP	E184L	NA	37	FALSE	FALSE	FALSE	29823.3	7.51	Late	ATCTCTTGTAAGTCAACAATA	non_polyT
-_138_144746	E183L	144746	npTTS		144750	P	E184L	NA	-4	FALSE	FALSE	FALSE	2320.48	7.06	Late	ATCTCTTAATTGGATGAACAA	non_polyT
-_4810_144852	E183L	144852	pTTS		-	-	-	-	-	FALSE	FALSE	FALSE	2320.48	7.06	Late	AAAAAGAAGAAGAGTAGCTCG	non_polyT
-_1425_146848	E146L	146848	pTTS	E199L	-	-	-	-	-	FALSE	FALSE	FALSE	1195.83	8.35	Late	CATTTTATTTTTTTTCACAGG	polyT
+_123_150021	E165R	150021	intraORF	.	-	-	-	-	-	FALSE	FALSE	FALSE	22775.8	-3.95	Early	CTAAAAAGAAACCAAATATTT	non_polyT
+_68363_150116	E165R	150116	pTTS	.	150117	P	E165R	8	-1	TRUE	FALSE	FALSE	22775.8	-3.95	Early	ATTTTATTTTTTTTCTTAACA	polyT
+_340_150780	E165R	150780	npTTS	E248R	-	-	-	-	-	FALSE	FALSE	FALSE	22775.8	-3.95	Early	TATAGCCGTCTTTTACTTTTT	polyT
-_155_150897	I267L	150897	npTTS	.	-	-	-	-	-	FALSE	FALSE	FALSE	2660.01	-2.4	Early	AATACCTTTTTTTTTTACTTT	polyT
-_231_151293	I267L	151293	npTTS	.	-	-	-	-	-	FALSE	FALSE	FALSE	2660.01	-2.4	Early	TCTACTTTTTTTTCGCTTCAA	polyT
+_76_151608	E296R	151608	npTTS	E120R	-	-	-	-	-	FALSE	FALSE	FALSE	787.77	-3.02	Early	TACAACAAGAACTACTTATAT	non_polyT
-_2455_151695	I267L	151695	npTTS	.	151694	P	E66L	8	1	FALSE	FALSE	FALSE	2660.01	-2.4	Early	GCTTAATTTTTTTTAGTCCTT	polyT
+_168_151695	E120R	151695	npTTS	E296R	151694	P	E66L	8	1	FALSE	FALSE	FALSE	9090.78	2.65	Late	AAGGACTAAAAAAAATTAAGC	non_polyT
-_138_151822	I267L	151822	npTTS	.	-	-	-	-	-	FALSE	FALSE	FALSE	2660.01	-2.4	Early	CCGATCTGTTTCAATCTGGTA	non_polyT
+_1591_152060	E111R	152060	pTTS	E248R, E296R	-	-	-	-	-	FALSE	FALSE	FALSE	1763.46	5.73	Late	AAAATAAAGAAAAGCGGGTTA	non_polyT
+_76_152178	E120R	152178	npTTS	.	-	-	-	-	-	FALSE	FALSE	FALSE	9090.78	2.65	Late	AATTTACTACATTAAAATCGT	non_polyT
-_430_152241	I267L	152241	npTTS	.	-	-	-	-	-	FALSE	FALSE	FALSE	2660.01	-2.4	Early	AGAAATTTTTTGCATGCACTA	polyT
+_1699_152244	E120R	152244	npTTS	E296R, E248R	-	-	-	-	-	FALSE	FALSE	FALSE	9090.78	2.65	Late	TGCATGCAAAAAATTTCTACA	non_polyT
+_242_152301	E120R	152301	npTTS	E296R, E248R	-	-	-	-	-	FALSE	FALSE	FALSE	9090.78	2.65	Late	TGCCTTAATAACCGCTTTAGC	non_polyT
+_1909_152377	E120R	152377	npTTS	E111R, E248R, E296R, E165R	-	-	-	-	-	FALSE	FALSE	FALSE	9090.78	2.65	Late	AGCTATAAAAATGCTTTTGAG	polyT
-_138_152467	I267L	152467	npTTS	.	152443	P	E296R	NA	24	FALSE	FALSE	FALSE	2660.01	-2.4	Early	AAAAATATAATTAATATCTAC	non_polyT
+_17170_152547	E296R	152547	pTTS	E120R pTTS, E111R, E165R, E248R	152548	P	E111R	6	-1	FALSE	FALSE	TRUE	787.77	-3.02	Early	AACTTTATTTTTTCTATATTT	polyT
-_11267_152577	I267L	152577	pTTS	E66L	152548	P	E111R	6	29	FALSE	FALSE	FALSE	2660.01	-2.4	Early	TCAAAAAAAAATTTAAATATT	non_polyT
+_106_152807	E120R	152807	npTTS	.	-	-	-	-	-	FALSE	FALSE	FALSE	9090.78	2.65	Late	GGATACCATTGTCAACATATA	non_polyT
+_689_152857	E296R	152857	npTTS	.	152859	NP	E296R	10	-2	FALSE	TRUE	FALSE	787.77	-3.02	Early	CAGTTCTTTTTTTTTTGATTT	polyT
+_689_152857	E296R	152857	npTTS	.	152859	NP	E111R	10	-2	FALSE	FALSE	FALSE	787.77	-3.02	Early	CAGTTCTTTTTTTTTTGATTT	polyT
-_1425_152860	I267L	152860	npTTS	I243L	152859	NP	E296R	10	1	FALSE	FALSE	FALSE	2660.01	-2.4	Early	ACAAAATCAAAAAAAAAAGAA	non_polyT
-_1425_152860	I267L	152860	npTTS	I243L	152859	NP	E111R	10	1	FALSE	FALSE	FALSE	2660.01	-2.4	Early	ACAAAATCAAAAAAAAAAGAA	non_polyT
-_5136_154239	I243L	154239	pTTS	.	-	-	-	-	-	FALSE	FALSE	FALSE	1107.43	-0.02	NC	ATTTTATTTTTTTTTTCCAAC	polyT
-_1425_154693	I243L	154693	npTTS	.	-	-	-	-	-	FALSE	FALSE	FALSE	1107.43	-0.02	NC	TTGCGAAAAAAAAAGTCACCA	non_polyT
-_196_155161	I329L	155161	pTTS	.	-	-	-	-	-	FALSE	FALSE	FALSE	944.22	7.42	Late	AGAGTATACTTCTTTTTTTTG	polyT
+_76_155321	I73R	155321	npTTS	.	155328	P	I226R	NA	-7	FALSE	FALSE	FALSE	59244.9	-4.05	Early	CAATGTTGTCTTACCTACAGG	non_polyT
+_76_155321	I73R	155321	npTTS	.	155276	P	I329L	5	45	FALSE	FALSE	FALSE	59244.9	-4.05	Early	CAATGTTGTCTTACCTACAGG	non_polyT
+_447_155376	I73R	155376	npTTS	.	155328	P	I226R	NA	48	FALSE	FALSE	FALSE	59244.9	-4.05	Early	CTTTTTGAAAAGATTGATAAG	polyT
+_463_155441	I73R	155441	npTTS	.	-	-	-	-	-	FALSE	FALSE	FALSE	59244.9	-4.05	Early	AAACCAGTAGTACATTTAAGG	non_polyT
+_259751_155603	I73R	155603	pTTS	.	-	-	-	-	-	FALSE	FALSE	FALSE	59244.9	-4.05	Early	TCAGCTTTTTTTTTAACTAAA	polyT
+_2204_155697	I73R	155697	npTTS	.	155700	P	I73R	7	-3	FALSE	FALSE	FALSE	59244.9	-4.05	Early	AAACCTTTTTTTCTTCTGTTG	polyT
+_155_155749	I73R	155749	npTTS	.	155700	P	I73R	7	49	FALSE	FALSE	FALSE	59244.9	-4.05	Early	GGTTGTATGATCTTCTACAAC	non_polyT
+_5380_155790	I73R	155790	npTTS	.	-	-	-	-	-	FALSE	FALSE	FALSE	59244.9	-4.05	Early	GTTTTTTTAAACTAAAAGTGT	polyT
+_2660_155861	I73R	155861	npTTS	.	-	-	-	-	-	FALSE	FALSE	FALSE	59244.9	-4.05	Early	CAGGAATATTTTTTACAAATA	polyT
+_155_156033	I73R	156033	npTTS	.	-	-	-	-	-	FALSE	FALSE	FALSE	59244.9	-4.05	Early	TACAATATTTTGTTTGGTATT	polyT
+_999_156198	I73R	156198	npTTS	.	156203	NP	I73R	5	-5	FALSE	TRUE	FALSE	59244.9	-4.05	Early	AGGGACAATTTCTTTTTCCAC	polyT
+_17400_156437	I73R	156437	npTTS	.	-	-	-	-	-	FALSE	FALSE	FALSE	59244.9	-4.05	Early	ATGTTATTTTTTTGTAAATAA	polyT
-_34404_156720	I215L	156720	pTTS	DP238L, I177L, I196L	156714	P	I215L	8	6	TRUE	FALSE	FALSE	2206.18	-4.47	Early	GTATATATATTATTTTTTTTG	polyT
+_76_156724	I73R	156724	npTTS	.	156714	P	I215L	8	10	FALSE	FALSE	FALSE	59244.9	-4.05	Early	AAAAATAATATATATACATCA	non_polyT
-_895_156757	I215L	156757	npTTS	I196L, I177L	156714	P	I215L	8	43	FALSE	FALSE	FALSE	2206.18	-4.47	Early	AGAAAATTATATAATCTGTAT	non_polyT
+_5591_156773	I73R	156773	npTTS	.	-	-	-	-	-	FALSE	FALSE	FALSE	59244.9	-4.05	Early	TTTCTGATTTTTTTTTGCCAT	polyT
-_76_156868	I215L	156868	npTTS	I196L, I177L	-	-	-	-	-	FALSE	FALSE	FALSE	2206.18	-4.47	Early	GCATAGAATTTAGGCTTAGAA	non_polyT
-_662_156924	I215L	156924	npTTS	DP238L, I196L	156951	NP	I215L	4	-27	FALSE	TRUE	FALSE	2206.18	-4.47	Early	ACTTAGATTTTAGTGCTTACA	polyT
-_76_157193	I215L	157193	npTTS	I196L	-	-	-	-	-	FALSE	FALSE	FALSE	2206.18	-4.47	Early	AAATATGTATATAAAGAGGAT	non_polyT
-_138_158116	DP238L	158116	npTTS	I196L	158130	P	I196L	6	-14	FALSE	FALSE	TRUE	18113.2	-3.86	Early	TTTTTATAAAACACCCTTTAA	polyT
+_76_158751	I196L	158751	pTTS	.	158788	P	DP238L	10	-37	FALSE	FALSE	FALSE	1605.16	6.06	Late	GCCATACTAAATACCTAAACA	non_polyT
-_25592_158790	DP238L	158790	pTTS	.	158788	P	DP238L	10	2	TRUE	FALSE	FALSE	18113.2	-3.86	Early	TACTTATTTTTTTTTTCTGCT	polyT
-_106_159095	DP238L	159095	npTTS	.	-	-	-	-	-	FALSE	FALSE	FALSE	18113.2	-3.86	Early	TTTCAACAAAAAAAGAAGTGA	non_polyT
-_6003_160655	DP542L	160655	pTTS	DP146L, DP141L	160652	P	DP542L	11	3	TRUE	FALSE	FALSE	566.3	-3.21	Early	ACACTCTTTTTTTTTTTCCCA	polyT
+_168_160773	DP63R	160773	npTTS	.	-	-	-	-	-	FALSE	FALSE	FALSE	318.18	7.44	Late	CATTCTAAAAAATGTCTCAAC	non_polyT
+_6908_160849	DP311R	160849	pTTS	DP63R	160849	NP	DP63R	7	0	FALSE	FALSE	TRUE	4483.79	-3.82	Early	GTTTATCTTTTTTTGTAGGGA	polyT
-_751_160879	DP542L	160879	npTTS	.	160849	NP	DP63R	7	30	FALSE	FALSE	FALSE	566.3	-3.21	Early	TTAAACTTTTTTTGCGTCGGA	polyT
+_138_161073	DP311R	161073	npTTS	.	161076	NP	DP63R	7	-3	FALSE	FALSE	FALSE	4483.79	-3.82	Early	GCAATAGTTTTTTTGGGATGC	polyT
+_215_161328	DP311R	161328	npTTS	.	161333	NP	DP63R	4	-5	FALSE	FALSE	FALSE	4483.79	-3.82	Early	CATAGGATTTTCTTTTTCTGT	polyT
-_155_161670	DP542L	161670	npTTS	DP146L	-	-	-	-	-	FALSE	FALSE	FALSE	566.3	-3.21	Early	AACGTATTTAACAATTTTGCT	polyT
+_76_161800	DP63R	161800	pTTS	.	-	-	-	-	-	FALSE	FALSE	FALSE	318.18	7.44	Late	AAGTAATTTTTTTGGATCGCT	polyT
+_155_162046	DP311R	162046	npTTS	.	-	-	-	-	-	FALSE	FALSE	FALSE	4483.79	-3.82	Early	TCCCTATTTTTTTCCAAAATG	polyT
-_86302_162535	DP141L	162535	pTTS	DP146L, DP71L	162534	P	DP141L	9	1	TRUE	FALSE	FALSE	43712.9	-4.27	Early	TTTTAATTTTTTTTTGTACGA	polyT
-_106_162622	DP141L	162622	npTTS	DP146L, DP71L	162601	NP	DP141L	NA	21	FALSE	TRUE	FALSE	43712.9	-4.27	Early	TATCTCATTTACTTGCATATA	non_polyT
-_153_162677	DP141L	162677	npTTS	.	-	-	-	-	-	FALSE	FALSE	FALSE	43712.9	-4.27	Early	TCTTTCAGAAACTCCTGATAT	non_polyT
-_215_162723	DP141L	162723	npTTS	.	-	-	-	-	-	FALSE	FALSE	FALSE	43712.9	-4.27	Early	GTTGCATTGTGATTGATGGAT	non_polyT
-_2545_162827	DP141L	162827	npTTS	DP146L	-	-	-	-	-	FALSE	FALSE	FALSE	43712.9	-4.27	Early	ATCTTATTTTATTACAGACAA	polyT
-_629_162876	DP141L	162876	npTTS	DP146L	-	-	-	-	-	FALSE	FALSE	FALSE	43712.9	-4.27	Early	AAAAAGATTTTGTAGGAATAA	polyT
-_138_162954	DP141L	162954	npTTS	DP146L, DP71L	162987	NP	DP146L	4	-33	FALSE	FALSE	TRUE	43712.9	-4.27	Early	TGTTTTATAACAAATGGCTTA	polyT
-_76_163081	DP141L	163081	npTTS	DP146L	-	-	-	-	-	FALSE	FALSE	FALSE	43712.9	-4.27	Early	TTCATTACTAACTTAGTGAGC	non_polyT
-_155_163269	DP146L	163269	npTTS	.	163270	P	DP146L	4	-1	FALSE	FALSE	FALSE	1438.92	-3.32	Early	TAATTATTTTATCATGATTTA	polyT
-_1010_163542	DP146L	163542	pTTS	.	-	-	-	-	-	FALSE	FALSE	FALSE	1438.92	-3.32	Early	TTAGGTTTTTTTTATTCTCAA	polyT
-_201_163818	DP71L	163818	npTTS	DP148R	163802	NP	DP71L	6	16	FALSE	TRUE	FALSE	916.95	2.73	Late	GCTATAAACCATAAATCTTTT	polyT
-_261_164478	DP71L	164478	pTTS	.	164478	P	DP71L	5	0	TRUE	FALSE	FALSE	916.95	2.73	Late	TCCTTCTTTTTGCGCTGCGAG	polyT
+_138_164972	DP96R	164972	npTTS	.	-	-	-	-	-	FALSE	FALSE	FALSE	7901.93	-2.46	Early	ATCATCAGAATGGATTGCTGA	non_polyT
+_20021_165125	DP96R	165125	pTTS	DP148R	165126	P	DP96R	8	-1	TRUE	FALSE	FALSE	7901.93	-2.46	Early	AAAATATTTTTTTTGGTAAGT	polyT
+_1501_165166	DP96R	165166	npTTS	.	165126	P	DP96R	8	40	FALSE	FALSE	FALSE	7901.93	-2.46	Early	TATGGTAAAAAAAATCACATA	non_polyT
+_1501_165166	DP96R	165166	npTTS	.	165211	NP	DP96R	7	-45	FALSE	TRUE	FALSE	7901.93	-2.46	Early	TATGGTAAAAAAAATCACATA	non_polyT
+_3685_165208	DP96R	165208	npTTS	.	165211	NP	DP96R	7	-3	FALSE	TRUE	FALSE	7901.93	-2.46	Early	GAATTAATATTTTTTTATAAT	polyT
+_5651_165375	DP96R	165375	npTTS	.	-	-	-	-	-	FALSE	FALSE	FALSE	7901.93	-2.46	Early	ATATATTTTTTTAGTTACAAC	polyT
+_1770_165457	DP96R	165457	npTTS	.	165458	NP	DP96R	7	-1	FALSE	TRUE	FALSE	7901.93	-2.46	Early	CAACATTTTTTTGCGCCTGGA	polyT
+_169_165607	DP96R	165607	npTTS	.	-	-	-	-	-	FALSE	FALSE	FALSE	7901.93	-2.46	Early	TATTTAATTTTAGATCGGTCA	polyT
+_76_165693	DP96R	165693	npTTS	.	-	-	-	-	-	FALSE	FALSE	FALSE	7901.93	-2.46	Early	ATAATTATTTTTCGGTTAAAG	polyT
+_76_166591	DP363R	166591	intraORF	DP96R	-	-	-	-	-	FALSE	FALSE	FALSE	1282.31	-3.57	Early	ACTTATTCTTTTGTATAGACT	polyT
+_3401_166841	DP363R	166841	pTTS	DP96R	166842	P	DP363R	9	-1	TRUE	FALSE	FALSE	1282.31	-3.57	Early	AATTATTTTTTTTTCTTGATC	polyT
+_153_166992	DP96R	166992	npTTS	.	-	-	-	-	-	FALSE	FALSE	FALSE	7901.93	-2.46	Early	CTTAATGTTTTTTTAATATTT	polyT
+_11108_167959	DP42R	167959	pTTS	DP60R, DP363R	167959	P	DP60R	9	0	FALSE	FALSE	TRUE	1167.96	-2.62	Early	AATGTTTTTTTTTGGGATTTT	polyT
+_3514_168585	DP42R	168585	npTTS	DP60R	168585	P	DP93R	8	0	FALSE	FALSE	FALSE	1167.96	-2.62	Early	GCTGCTTTTTTTTGTGACTGG	polyT
+_963_170017	DP42R	170017	npTTS	DP60R	-	-	-	-	-	FALSE	FALSE	FALSE	1167.96	-2.62	Early	TAATTATTTTTTTTTCACAAA	polyT
+_106_170067	DP42R	170067	npTTS	.	-	-	-	-	-	FALSE	FALSE	FALSE	1167.96	-2.62	Early	CCTGCTTTATATATATAAAAT	non_polyT

## Sheet: S. Table 3
BED file columns						LRS TTS cluster name
Genome	TTS start	TTS end	Primary Gene user of LRS TTS and TTS Type	Score	Strand
U18466.2	1518	1518	KP93L_pTTS	1000	-	-_890_1518
U18466.2	2144	2144	KP360L_pTTS	1000	-	-_2443_2144
U18466.2	3350	3350	KP362L_pTTS	1000	-	-_106_3350
U18466.2	4601	4601	L83L_npTTS	1000	-	-_740_4601
U18466.2	5230	5230	L83L_pTTS	1000	-	-_9095_5230
U18466.2	5303	5303	L83L_intraORF	1000	-	-_1425_5303
U18466.2	5908	5908	L356L_npTTS	1000	-	-_76_5908
U18466.2	5934	5934	L356L_pTTS	1000	-	-_76_5934
U18466.2	6636	6636	L356L_intraORF	1000	+	+_1544_6636
U18466.2	7069	7069	L270L_npTTS	1000	-	-_2896_7069
U18466.2	7149	7149	L270L_npTTS	1000	-	-_6172_7149
U18466.2	7271	7271	L270L_pTTS	1000	-	-_16437_7271
U18466.2	8191	8191	U104L_pTTS	1000	-	-_106793_8191
U18466.2	8270	8270	U104L_intraORF	1000	-	-_541_8270
U18466.2	8576	8576	XP124L_pTTS	1000	-	-_147758_8576
U18466.2	8693	8693	XP124L_intraORF	1000	-	-_756_8693
U18466.2	8808	8808	XP124L_intraORF	1000	-	-_76_8808
U18466.2	8856	8856	XP124L_intraORF	1000	-	-_76_8856
U18466.2	9174	9174	V82L_pTTS	1000	-	-_47358_9174
U18466.2	9555	9555	Y118L_npTTS	1000	-	-_155_9555
U18466.2	9600	9600	Y118L_pTTS	1000	-	-_246480_9600
U18466.2	9704	9704	Y118L_intraORF	1000	-	-_615_9704
U18466.2	9870	9870	Y118L_intraORF	1000	-	-_2273_9870
U18466.2	10123	10123	UP60L_npTTS	1000	-	-_76_10123
U18466.2	10174	10174	UP60L_pTTS	1000	-	-_5304_10174
U18466.2	11311	11311	X69R_intraORF	1000	-	-_321_11311
U18466.2	11425	11425	X69R_intraORF	1000	+	+_155_11425
U18466.2	11557	11557	X69R_pTTS	1000	+	+_10455_11557
U18466.2	11570	11570	J268L_pTTS	1000	-	-_4157_11570
U18466.2	11662	11662	J268L_npTTS	1000	-	-_1425_11662
U18466.2	11696	11696	X69R_npTTS	1000	+	+_155_11696
U18466.2	11707	11707	J268L_npTTS	1000	-	-_1425_11707
U18466.2	11784	11784	J268L_intraORF	1000	-	-_166_11784
U18466.2	11821	11821	X69R_npTTS	1000	+	+_1233_11821
U18466.2	11939	11939	J268L_intraORF	1000	+	+_155_11939
U18466.2	12237	12237	J268L_intraORF	1000	+	+_76_12237
U18466.2	12322	12322	J268L_intraORF	1000	+	+_1946_12322
U18466.2	13720	13720	J64R_pTTS	1000	+	+_3797_13720
U18466.2	13785	13785	J64R_npTTS	1000	+	+_106_13785
U18466.2	13859	13859	J64R_npTTS	1000	+	+_24876_13859
U18466.2	14047	14047	J64R_npTTS	1000	+	+_76_14047
U18466.2	14134	14134	J64R_npTTS	1000	+	+_39397_14134
U18466.2	14479	14479	J328L_npTTS	1000	-	-_337_14479
U18466.2	14662	14662	J154R_intraORF	1000	+	+_138_14662
U18466.2	14662	14662	J328L_pTTS	1000	-	-_1550_14662
U18466.2	14819	14819	J154R_pTTS	1000	+	+_7398_14819
U18466.2	15115	15115	J154R_npTTS	1000	+	+_278_15115
U18466.2	15245	15245	J154R_npTTS	1000	+	+_525_15245
U18466.2	15919	15919	J319L_pTTS	1000	-	-_6630_15919
U18466.2	16406	16406	J319L_intraORF	1000	-	-_1503_16406
U18466.2	16913	16913	A125L_pTTS	1000	-	-_4874_16913
U18466.2	19875	19875	A280R_intraORF	1000	+	+_76_19875
U18466.2	20078	20078	A280R_intraORF	1000	+	+_76_20078
U18466.2	20184	20184	A280R_intraORF	1000	+	+_76_20184
U18466.2	20386	20386	A280R_pTTS	1000	+	+_24197_20386
U18466.2	20974	20974	A505R_intraORF	1000	+	+_155_20974
U18466.2	21423	21423	A505R_intraORF	1000	+	+_13304_21423
U18466.2	21468	21468	A505R_intraORF	1000	+	+_138_21468
U18466.2	21865	21865	A505R_intraORF	1000	+	+_76_21865
U18466.2	21927	21927	A505R_pTTS	1000	+	+_2342_21927
U18466.2	23618	23618	A498R_pTTS	1000	+	+_2008_23618
U18466.2	24677	24677	A528R_intraORF	1000	-	-_1110_24677
U18466.2	25512	25512	A528R_pTTS	1000	+	+_1713_25512
U18466.2	25888	25888	A506R_intraORF	1000	-	-_138_25888
U18466.2	26511	26511	A506R_intraORF	1000	-	-_155_26511
U18466.2	27146	27146	A506R_intraORF	1000	-	-_106_27146
U18466.2	27342	27342	A506R_intraORF	1000	-	-_138_27342
U18466.2	27356	27356	A506R_pTTS	1000	+	+_5104_27356
U18466.2	27822	27822	A542R_intraORF	1000	-	-_138_27822
U18466.2	28550	28550	A542R_intraORF	1000	+	+_155_28550
U18466.2	28704	28704	A542R_intraORF	1000	+	+_76_28704
U18466.2	28709	28709	A224L_npTTS	1000	-	-_7292_28709
U18466.2	28847	28847	A224L_npTTS	1000	-	-_247_28847
U18466.2	28925	28925	A224L_npTTS	1000	-	-_76_28925
U18466.2	29078	29078	A224L_pTTS	1000	-	-_61245_29078
U18466.2	29116	29116	A542R_pTTS	1000	+	+_370_29116
U18466.2	29228	29228	A224L_intraORF	1000	-	-_242_29228
U18466.2	29289	29289	A224L_intraORF	1000	-	-_509_29289
U18466.2	29330	29330	A224L_intraORF	1000	-	-_123_29330
U18466.2	29365	29365	A224L_intraORF	1000	-	-_368_29365
U18466.2	29439	29439	A224L_intraORF	1000	-	-_308_29439
U18466.2	29520	29520	A224L_intraORF	1000	-	-_138_29520
U18466.2	29553	29553	A224L_intraORF	1000	-	-_138_29553
U18466.2	29588	29588	A224L_intraORF	1000	-	-_246_29588
U18466.2	29638	29638	A224L_intraORF	1000	-	-_76_29638
U18466.2	29829	29829	A240L_npTTS_pNG2_pTTS	1000	-	-_112914_29829
U18466.2	30178	30178	A240L_pTTS	1000	-	-_9714_30178
U18466.2	30405	30405	A240L_npTTS	1000	-	-_155_30405
U18466.2	30562	30562	A104R_npTTS	1000	+	+_1425_30562
U18466.2	30742	30742	A104R_npTTS	1000	+	+_1425_30742
U18466.2	30937	30937	A240L_intraORF	1000	-	-_169_30937
U18466.2	31331	31331	A104R_npTTS	1000	+	+_1425_31331
U18466.2	31487	31487	A118R_pTTS	1000	+	+_1843_31487
U18466.2	31636	31636	A151R_npTTS	1000	+	+_476_31636
U18466.2	31742	31742	A104R_npTTS	1000	+	+_8140_31742
U18466.2	31877	31877	A104R_npTTS	1000	+	+_4792_31877
U18466.2	32166	32166	A151R_pTTS	1000	+	+_130883_32166
U18466.2	32273	32273	A104R_pTTS	1000	+	+_11371_32273
U18466.2	32319	32319	A151R_npTTS	1000	+	+_155_32319
U18466.2	32408	32408	A151R_npTTS	1000	+	+_76_32408
U18466.2	32444	32444	A104R_npTTS	1000	+	+_168_32444
U18466.2	32507	32507	A151R_npTTS_A104R_npTTS_A276R_npTTS	1000	+	+_168_32507
U18466.2	32576	32576	A104R_npTTS	1000	+	+_836_32576
U18466.2	32623	32623	A104R_npTTS	1000	+	+_1484_32623
U18466.2	32696	32696	A238L_npTTS	1000	-	-_123_32696
U18466.2	32699	32699	A104R_npTTS	1000	+	+_4934_32699
U18466.2	32750	32750	A104R_npTTS	1000	+	+_534_32750
U18466.2	32868	32868	A151R_npTTS_A104R_npTTS	1000	+	+_307_32868
U18466.2	32912	32912	A104R_npTTS	1000	+	+_825_32912
U18466.2	33023	33023	A104R_npTTS	1000	+	+_2992_33023
U18466.2	33072	33072	A151R_npTTS	1000	+	+_106_33072
U18466.2	33137	33137	A151R_npTTS	1000	+	+_212_33137
U18466.2	33198	33198	A238L_pTTS	1000	-	-_9825_33198
U18466.2	33300	33300	A238L_npTTS	1000	-	-_1764_33300
U18466.2	33303	33303	A276R_pTTS	1000	+	+_38305_33303
U18466.2	33358	33358	A151R_npTTS	1000	+	+_76_33358
U18466.2	33420	33420	A238L_intraORF	1000	-	-_76_33420
U18466.2	33590	33590	A238L_intraORF	1000	-	-_155_33590
U18466.2	33598	33598	A276R_npTTS	1000	+	+_138_33598
U18466.2	33629	33629	A276R_npTTS	1000	+	+_1425_33629
U18466.2	33760	33760	A276R_npTTS	1000	+	+_1382_33760
U18466.2	33853	33853	A859L_pTTS	1000	-	-_248_33853
U18466.2	33863	33863	A276R_npTTS	1000	+	+_1425_33863
U18466.2	33976	33976	A104R_npTTS_A276R_npTTS	1000	+	+_76_33976
U18466.2	34112	34112	A151R_npTTS	1000	+	+_5135_34112
U18466.2	35222	35222	A859L_intraORF	1000	-	-_76_35222
U18466.2	36205	36205	A179L_pTTS	1000	-	-_8722_36205
U18466.2	36455	36455	A179L_npTTS	1000	-	-_418_36455
U18466.2	36730	36730	A179L_intraORF	1000	-	-_155_36730
U18466.2	36843	36843	A179L_intraORF	1000	-	-_76_36843
U18466.2	36907	36907	A179L_intraORF	1000	-	-_4644_36907
U18466.2	37605	37605	F334L_npTTS	1000	-	-_138_37605
U18466.2	37751	37751	A137R_npTTS	1000	+	+_797_37751
U18466.2	37873	37873	A137R_npTTS	1000	+	+_8758_37873
U18466.2	38015	38015	A137R_pTTS	1000	+	+_30071_38015
U18466.2	38873	38873	F334L_pTTS	1000	-	-_20969_38873
U18466.2	39280	39280	F334L_intraORF	1000	-	-_1441_39280
U18466.2	39367	39367	F334L_intraORF	1000	+	+_1425_39367
U18466.2	39581	39581	F334L_intraORF	1000	-	-_231_39581
U18466.2	42011	42011	F778R_intraORF	1000	+	+_123_42011
U18466.2	42344	42344	F778R_pTTS	1000	+	+_2996_42344
U18466.2	42598	42598	F1055L_pTTS	1000	-	-_1213_42598
U18466.2	43416	43416	F165R_npTTS	1000	+	+_76_43416
U18466.2	43631	43631	F165R_npTTS	1000	+	+_138_43631
U18466.2	43714	43714	F165R_pTTS	1000	+	+_1484_43714
U18466.2	44046	44046	F165R_npTTS	1000	+	+_1455_44046
U18466.2	46221	46221	K205R_npTTS	1000	+	+_155_46221
U18466.2	46494	46494	K205R_npTTS	1000	+	+_245_46494
U18466.2	46550	46550	K205R_npTTS	1000	+	+_76_46550
U18466.2	46627	46627	K205R_npTTS	1000	+	+_106_46627
U18466.2	46743	46743	K205R_pTTS	1000	+	+_62862_46743
U18466.2	47199	47199	K78R_intraORF	1000	+	+_3088_47199
U18466.2	47317	47317	K205R_npTTS	1000	+	+_1014_47317
U18466.2	47428	47428	K196R_intraORF	1000	+	+_123_47428
U18466.2	47456	47456	K78R_npTTS	1000	+	+_1455_47456
U18466.2	47596	47596	K78R_npTTS	1000	+	+_571_47596
U18466.2	47655	47655	K78R_npTTS	1000	+	+_4083_47655
U18466.2	47726	47726	K78R_npTTS	1000	+	+_3807_47726
U18466.2	47846	47846	K196R_npTTS	1000	+	+_1425_47846
U18466.2	47971	47971	K78R_npTTS	1000	+	+_10410_47971
U18466.2	48033	48033	K196R_npTTS	1000	+	+_65940_48033
U18466.2	48093	48093	K78R_pTTS_K196R_pTTS	1000	+	+_manual_48093
U18466.2	48724	48724	EP1242L_npTTS	1000	-	-_155_48724
U18466.2	49183	49183	EP1242L_pTTS	1000	-	-_2195_49183
U18466.2	50597	50597	EP1242L_npTTS	1000	-	-_123_50597
U18466.2	54118	54118	EP84R_pTTS	1000	+	+_1425_54118
U18466.2	54717	54717	EP84R_npTTS	1000	+	+_2879_54717
U18466.2	55166	55166	EP424R_pTTS	1000	+	+_6748_55166
U18466.2	55414	55414	EP152R_intraORF	1000	+	+_155_55414
U18466.2	56194	56194	EP153R_npTTS	1000	+	+_155_56194
U18466.2	56267	56267	EP153R_pTTS_EP152R_pTTS	1000	+	+_10901_56267
U18466.2	56334	56334	EP153R_npTTS	1000	+	+_247_56334
U18466.2	56502	56502	EP153R_npTTS	1000	+	+_1596_56502
U18466.2	56555	56555	EP402R_intraORF	1000	-	-_289_56555
U18466.2	56833	56833	EP402R_intraORF	1000	+	+_155_56833
U18466.2	56904	56904	EP402R_intraORF	1000	+	+_106_56904
U18466.2	57399	57399	EP402R_intraORF	1000	+	+_136_57399
U18466.2	57544	57544	EP152R_npTTS	1000	+	+_1544_57544
U18466.2	57614	57614	EP153R_npTTS	1000	+	+_138_57614
U18466.2	57674	57674	EP402R_npTTS	1000	+	+_76_57674
U18466.2	57794	57794	EP402R_pTTS	1000	+	+_1455_57794
U18466.2	57848	57848	EP153R_npTTS	1000	+	+_1340_57848
U18466.2	58088	58088	M1249L_pTTS	1000	-	-_1425_58088
U18466.2	58309	58309	EP364R_pTTS	1000	+	+_1425_58309
U18466.2	58355	58355	EP153R_npTTS	1000	+	+_536_58355
U18466.2	63112	63112	C84L_npTTS	1000	-	-_508_63112
U18466.2	63395	63395	C84L_pTTS	1000	-	-_1713_63395
U18466.2	63483	63483	C84L_npTTS	1000	-	-_138_63483
U18466.2	63534	63534	C84L_npTTS	1000	-	-_168_63534
U18466.2	63735	63735	C84L_npTTS	1000	-	-_3357_63735
U18466.2	63858	63858	M448R_npTTS	1000	+	+_76_63858
U18466.2	63984	63984	C84L_npTTS	1000	-	-_168_63984
U18466.2	64123	64123	C84L_npTTS	1000	-	-_76_64123
U18466.2	64369	64369	C129R_pTTS	1000	+	+_212_64369
U18466.2	64422	64422	M448R_pTTS	1000	+	+_6639_64422
U18466.2	64546	64546	M448R_npTTS	1000	+	+_693_64546
U18466.2	64640	64640	C44L_pTTS	1000	-	-_84975_64640
U18466.2	64739	64739	C44L_npTTS	1000	-	-_462_64739
U18466.2	64777	64777	C44L_npTTS	1000	-	-_155_64777
U18466.2	68109	68109	C105R_pTTS	1000	+	+_365_68109
U18466.2	68231	68231	C475L_pTTS	1000	-	-_manual_68231
U18466.2	68713	68713	C105R_npTTS	1000	+	+_615_68713
U18466.2	70237	70237	C147L_npTTS	1000	-	-_201_70237
U18466.2	70712	70712	C315R_intraORF	1000	+	+_138_70712
U18466.2	71076	71076	C147L_pTTS	1000	-	-_954_71076
U18466.2	71318	71318	C315R_pTTS	1000	+	+_6477_71318
U18466.2	72422	72422	C962R_intraORF	1000	+	+_153_72422
U18466.2	72457	72457	C962R_intraORF	1000	+	+_76_72457
U18466.2	73159	73159	C962R_intraORF	1000	+	+_76_73159
U18466.2	76088	76088	C962R_pTTS	1000	+	+_155_76088
U18466.2	78322	78322	B475L_pTTS	1000	-	-_76_78322
U18466.2	82624	82624	B602L_pTTS	1000	-	-_76_82624
U18466.2	82974	82974	B602L_intraORF	1000	+	+_1514_82974
U18466.2	83160	83160	B602L_intraORF	1000	+	+_76_83160
U18466.2	84080	84080	B602L_intraORF	1000	-	-_76_84080
U18466.2	84884	84884	B602L_intraORF	1000	-	-_2462_84884
U18466.2	86652	86652	B385R_intraORF	1000	+	+_106_86652
U18466.2	86686	86686	B646L_pTTS	1000	-	-_3358_86686
U18466.2	88894	88894	B117L_pTTS	1000	-	-_1561_88894
U18466.2	89483	89483	B125R_pTTS	1000	+	+_76_89483
U18466.2	92316	92316	B263R_npTTS	1000	+	+_647_92316
U18466.2	92477	92477	B263R_pTTS	1000	+	+_5828_92477
U18466.2	95913	95913	G1340L_intraORF	1000	-	-_76_95913
U18466.2	96624	96624	G1211R_npTTS	1000	+	+_138_96624
U18466.2	99678	99678	CP123L_pTTS	1000	-	-_76_99678
U18466.2	100165	100165	G1211R_pTTS	1000	+	+_2034_100165
U18466.2	100221	100221	G1211R_npTTS	1000	+	+_263_100221
U18466.2	100389	100389	CP2475L_pTTS	1000	-	-_1484_100389
U18466.2	107111	107111	CP204L_npTTS	1000	-	-_138_107111
U18466.2	107609	107609	CP204L_npTTS	1000	-	-_1455_107609
U18466.2	107915	107915	CP204L_pTTS	1000	-	-_232162_107915
U18466.2	108132	108132	CP204L_intraORF	1000	-	-_2085_108132
U18466.2	108179	108179	CP204L_intraORF	1000	-	-_123_108179
U18466.2	108227	108227	CP204L_intraORF	1000	-	-_183_108227
U18466.2	108258	108258	CP204L_intraORF	1000	-	-_212_108258
U18466.2	108319	108319	CP204L_intraORF	1000	-	-_259_108319
U18466.2	110214	110214	CP530R_pTTS	1000	+	+_1425_110214
U18466.2	110671	110671	CP80R_pTTS	1000	+	+_76_110671
U18466.2	110775	110775	CP312R_intraORF	1000	+	+_538_110775
U18466.2	110913	110913	CP312R_intraORF	1000	+	+_474_110913
U18466.2	111008	111008	CP312R_intraORF	1000	+	+_563_111008
U18466.2	111093	111093	CP312R_intraORF	1000	+	+_198_111093
U18466.2	111151	111151	CP312R_intraORF	1000	+	+_138_111151
U18466.2	111225	111225	CP312R_npTTS	1000	+	+_3810_111225
U18466.2	111345	111345	O174L_pTTS	1000	-	-_185_111345
U18466.2	111576	111576	CP312R_pTTS	1000	+	+_175014_111576
U18466.2	111611	111611	CP312R_npTTS	1000	+	+_168_111611
U18466.2	111639	111639	CP312R_npTTS	1000	+	+_76_111639
U18466.2	111690	111690	CP312R_npTTS	1000	+	+_4196_111690
U18466.2	111796	111796	CP312R_npTTS	1000	+	+_4078_111796
U18466.2	111890	111890	CP312R_npTTS	1000	+	+_757_111890
U18466.2	111947	111947	CP312R_npTTS	1000	+	+_19923_111947
U18466.2	112140	112140	NP1450L_pTTS	1000	-	-_354_112140
U18466.2	112207	112207	O61R_npTTS	1000	+	+_1484_112207
U18466.2	112302	112302	O61R_npTTS	1000	+	+_138_112302
U18466.2	112331	112331	O61R_npTTS	1000	+	+_138_112331
U18466.2	112577	112577	O61R_npTTS	1000	+	+_76_112577
U18466.2	112608	112608	O61R_npTTS	1000	+	+_492_112608
U18466.2	112876	112876	O61R_npTTS	1000	+	+_76_112876
U18466.2	112933	112933	O61R_npTTS	1000	+	+_1903_112933
U18466.2	113075	113075	O61R_npTTS	1000	+	+_2537_113075
U18466.2	113136	113136	O61R_pTTS	1000	+	+_15696_113136
U18466.2	116646	116646	NP419L_pTTS	1000	-	-_6660_116646
U18466.2	117181	117181	NP419L_intraORF	1000	-	-_168_117181
U18466.2	117749	117749	NP419L_intraORF	1000	-	-_247_117749
U18466.2	120626	120626	NP868R_pTTS	1000	+	+_201_120626
U18466.2	121406	121406	D250R_intraORF	1000	+	+_719_121406
U18466.2	121507	121507	D129L_pTTS	1000	-	-_138_121507
U18466.2	121608	121608	D250R_pTTS	1000	+	+_21519_121608
U18466.2	122013	122013	D339L_pTTS_D79L_pTTS	1000	-	-_6534_122013
U18466.2	122046	122046	D339L_npTTS	1000	-	-_123_122046
U18466.2	122081	122081	D339L_npTTS	1000	-	-_2075_122081
U18466.2	122238	122238	D79L_intraORF	1000	+	+_3929_122238
U18466.2	126942	126942	D117L_npTTS	1000	-	-_76_126942
U18466.2	127058	127058	D117L_pTTS	1000	-	-_1544_127058
U18466.2	127871	127871	D345L_pTTS	1000	-	-_4561_127871
U18466.2	128781	128781	D205R_pTTS	1000	+	+_1669_128781
U18466.2	129028	129028	S183L_pTTS	1000	-	-_1425_129028
U18466.2	129340	129340	D205R_npTTS	1000	+	+_338_129340
U18466.2	134159	134159	H359L_pTTS	1000	-	-_4773_134159
U18466.2	134396	134396	H359L_intraORF	1000	-	-_76_134396
U18466.2	134586	134586	P1192R_pTTS	1000	+	+_199_134586
U18466.2	137189	137189	H171R_pTTS	1000	+	+_76_137189
U18466.2	138539	138539	H233R_pTTS	1000	+	+_76_138539
U18466.2	139204	139204	H240R_intraORF	1000	+	+_286_139204
U18466.2	139242	139242	H240R_intraORF	1000	+	+_196_139242
U18466.2	139300	139300	H240R_pTTS	1000	+	+_242_139300
U18466.2	139548	139548	H339R_pTTS	1000	+	+_1484_139548
U18466.2	140086	140086	H233R_npTTS	1000	+	+_76_140086
U18466.2	144648	144648	E184L_npTTS	1000	-	-_196_144648
U18466.2	144682	144682	E184L_pTTS	1000	-	-_242_144682
U18466.2	144746	144746	E183L_npTTS	1000	-	-_138_144746
U18466.2	144852	144852	E183L_pTTS	1000	-	-_4810_144852
U18466.2	146848	146848	E146L_pTTS	1000	-	-_1425_146848
U18466.2	150021	150021	E165R_intraORF	1000	+	+_123_150021
U18466.2	150116	150116	E165R_pTTS	1000	+	+_68363_150116
U18466.2	150780	150780	E165R_npTTS	1000	+	+_340_150780
U18466.2	150897	150897	I267L_npTTS	1000	-	-_155_150897
U18466.2	151293	151293	I267L_npTTS	1000	-	-_231_151293
U18466.2	151608	151608	E296R_npTTS	1000	+	+_76_151608
U18466.2	151695	151695	E120R_npTTS	1000	+	+_168_151695
U18466.2	151695	151695	I267L_npTTS	1000	-	-_2455_151695
U18466.2	151822	151822	I267L_npTTS	1000	-	-_138_151822
U18466.2	152060	152060	E111R_pTTS	1000	+	+_1591_152060
U18466.2	152178	152178	E120R_npTTS	1000	+	+_76_152178
U18466.2	152241	152241	I267L_npTTS	1000	-	-_430_152241
U18466.2	152244	152244	E120R_npTTS	1000	+	+_1699_152244
U18466.2	152301	152301	E120R_npTTS	1000	+	+_242_152301
U18466.2	152377	152377	E120R_pTTS	1000	+	+_1909_152377
U18466.2	152467	152467	I267L_npTTS	1000	-	-_138_152467
U18466.2	152547	152547	E296R_pTTS	1000	+	+_17170_152547
U18466.2	152577	152577	I267L_pTTS	1000	-	-_11267_152577
U18466.2	152807	152807	E120R_npTTS	1000	+	+_106_152807
U18466.2	152857	152857	E296R_npTTS	1000	+	+_689_152857
U18466.2	152860	152860	I267L_npTTS	1000	-	-_1425_152860
U18466.2	154239	154239	I243L_pTTS	1000	-	-_5136_154239
U18466.2	154693	154693	I243L_npTTS	1000	-	-_1425_154693
U18466.2	155161	155161	I329L_pTTS	1000	-	-_196_155161
U18466.2	155321	155321	I73R_npTTS	1000	+	+_76_155321
U18466.2	155376	155376	I73R_npTTS	1000	+	+_447_155376
U18466.2	155441	155441	I73R_npTTS	1000	+	+_463_155441
U18466.2	155603	155603	I73R_pTTS	1000	+	+_259751_155603
U18466.2	155697	155697	I73R_npTTS	1000	+	+_2204_155697
U18466.2	155749	155749	I73R_npTTS	1000	+	+_155_155749
U18466.2	155790	155790	I73R_npTTS	1000	+	+_5380_155790
U18466.2	155861	155861	I73R_npTTS	1000	+	+_2660_155861
U18466.2	156033	156033	I73R_npTTS	1000	+	+_155_156033
U18466.2	156198	156198	I73R_npTTS	1000	+	+_999_156198
U18466.2	156437	156437	I73R_npTTS	1000	+	+_17400_156437
U18466.2	156720	156720	I215L_pTTS	1000	-	-_34404_156720
U18466.2	156724	156724	I73R_npTTS	1000	+	+_76_156724
U18466.2	156757	156757	I215L_npTTS	1000	-	-_895_156757
U18466.2	156773	156773	I73R_npTTS	1000	+	+_5591_156773
U18466.2	156868	156868	I215L_npTTS	1000	-	-_76_156868
U18466.2	156924	156924	I215L_npTTS	1000	-	-_662_156924
U18466.2	157193	157193	I215L_npTTS	1000	-	-_76_157193
U18466.2	158116	158116	DP238L_npTTS	1000	-	-_138_158116
U18466.2	158751	158751	I196L_pTTS	1000	+	+_76_158751
U18466.2	158790	158790	DP238L_pTTS	1000	-	-_25592_158790
U18466.2	159095	159095	DP238L_npTTS	1000	-	-_106_159095
U18466.2	160655	160655	DP542L_pTTS	1000	-	-_6003_160655
U18466.2	160773	160773	DP63R_npTTS	1000	+	+_168_160773
U18466.2	160849	160849	DP311R_pTTS	1000	+	+_6908_160849
U18466.2	160879	160879	DP542L_npTTS	1000	-	-_751_160879
U18466.2	161073	161073	DP311R_npTTS	1000	+	+_138_161073
U18466.2	161328	161328	DP311R_npTTS	1000	+	+_215_161328
U18466.2	161670	161670	DP542L_npTTS	1000	-	-_155_161670
U18466.2	161800	161800	DP63R_pTTS	1000	+	+_76_161800
U18466.2	162046	162046	DP311R_npTTS	1000	+	+_155_162046
U18466.2	162535	162535	DP141L_pTTS	1000	-	-_86302_162535
U18466.2	162622	162622	DP141L_npTTS	1000	-	-_106_162622
U18466.2	162677	162677	DP141L_npTTS	1000	-	-_153_162677
U18466.2	162723	162723	DP141L_npTTS	1000	-	-_215_162723
U18466.2	162827	162827	DP141L_npTTS	1000	-	-_2545_162827
U18466.2	162876	162876	DP141L_npTTS	1000	-	-_629_162876
U18466.2	162954	162954	DP141L_npTTS	1000	-	-_138_162954
U18466.2	163081	163081	DP141L_npTTS	1000	-	-_76_163081
U18466.2	163269	163269	DP146L_npTTS	1000	-	-_155_163269
U18466.2	163542	163542	DP146L_pTTS	1000	-	-_1010_163542
U18466.2	163818	163818	DP71L_npTTS	1000	-	-_201_163818
U18466.2	164478	164478	DP71L_pTTS	1000	-	-_261_164478
U18466.2	164972	164972	DP96R_npTTS	1000	+	+_138_164972
U18466.2	165125	165125	DP96R_pTTS	1000	+	+_20021_165125
U18466.2	165166	165166	DP96R_npTTS	1000	+	+_1501_165166
U18466.2	165208	165208	DP96R_npTTS	1000	+	+_3685_165208
U18466.2	165375	165375	DP96R_npTTS	1000	+	+_5651_165375
U18466.2	165457	165457	DP96R_npTTS	1000	+	+_1770_165457
U18466.2	165607	165607	DP96R_npTTS	1000	+	+_169_165607
U18466.2	165693	165693	DP96R_npTTS	1000	+	+_76_165693
U18466.2	166591	166591	DP363R_intraORF	1000	+	+_76_166591
U18466.2	166841	166841	DP363R_pTTS	1000	+	+_3401_166841
U18466.2	166992	166992	DP96R_npTTS	1000	+	+_153_166992
U18466.2	167959	167959	DP42R_pTTS	1000	+	+_11108_167959
U18466.2	168585	168585	DP42R_npTTS	1000	+	+_3514_168585
U18466.2	170017	170017	DP42R_npTTS	1000	+	+_963_170017
U18466.2	170067	170067	DP42R_npTTS	1000	+	+_106_170067

## Sheet: S. Table 4
Minimum Folding Energy (MFE) of 50 bp upstream of TTS or 10,000 random genomic locations (background)							Mann Whitney Statistical test
pTTS	npTTS	intraORF	background			Groups compared	p-value	significance
-7.7	-9	-6.6	-9.3			MFE of pTTS vs npTTS	0.0701	ns
-0.3	-17.4	-12.3	-11.9			MFE of pTTS vs intraORF	0.0101	*
-7.9	-1.2	-5.9	-5.9			MFE of npTTS vs intraORF	0.2931	ns
-1.2	-2.6	-6.8	-5.6			MFE of pTTS vs background	<0.0001	****
-4.3	-11	-3.7	-6.7			MFE of npTTS vs background	<0.0001	****
-3.4	-6.5	-7.5	-1.8			MFE of intraORF vs background	<0.0001	****
-5	-8.6	-6.6	-9.1
-4.3	-19.6	-9.3	-13.7
-7.5	-7.3	-5.5	-4.7
-7.5	-5.3	-3.9	-4.9
-9	-8.2	-10.4	-16.5
-1.5	-8	-2.2	-8.6
-7.8	-9.5	-6.3	-4.8
-5.2	-7	-4	-10.8
-5.3	-6	-4.4	-13.4
-12.6	-4.6	-4.9	-9.3
-3.6	-8.5	-5.8	-14.7
-11.2	-8.3	-9	-7.4
-5.2	-7.2	-2.5	-10.1
-5.2	-2.8	-7.2	-8.7
-4.6	-0.2	-1.6	-12.3
-10.7	-4.3	-5	-14
-6.7	-8.3	-22.7	-0.3
-5.4	-4	-3.8	-10.6
-6.1	-6.7	-12.1	-6.7
-2.9	-3.3	-9.6	-3.9
-11	-7.1	-7.7	-23.3
-6.3	-5.2	-5.4	-7.7
-1.9	-8.5	-1	-6.1
-6.4	-9.2	-12	-12.2
-2.9	-9	-2.3	-9
-2.2	-4.3	-5.9	-5.5
-4.3	-6.2	-6.9	-11.7
-9.3	-3.9	-10.5	-8.8
-4.8	-10.2	-9.2	-16.4
-5.5	-8.9	-5.6	-7.1
-8.6	-3.7	-10.7	-10.5
-4.6	-5.6	-7.5	-3.3
-4.6	-4.6	-2.4	-5.5
-4.6	-3.7	-3.1	-8.6
-8.7	-5	-9.4	-3.4
-5.7	-4.1	-9.5	-5.6
-8.7	-5.2	-11	-12
-3.6	-4.3	-4.3	-1.6
-0.8	-5.6	-0.8	-8.7
-11.5	-4.9	-8.8	-10
-1	-1	-1.3	-7.9
-2.6	-5	-5.4	-8.5
-1.5	-7.8	-6.8	-6.4
-1.1	-6.6	-7	-8.9
-7.9	-4.6	-9	-5.3
-3.6	-7.9	-5.2	-5
-1.8	-8.9	-6.8	-7.4
-8.2	-7.9	-3.2	-7.3
-8.2	-12.5	-2.9	-5.2
-5.1	-11.2	-5.4	-13.5
-7.1	-3.5	-1.7	-5.2
-3.5	-4.5	-3.7	-5.8
-6.2	-6.2	-2.6	-10.6
-6.2	-13.6	-3.8	-10.2
-3.7	-3.9	-9	-12.2
-2.6	-11.5	-6.9	-10.7
-2.6	-6.1	-6.7	-11.4
-2.6	-3.4	-6.2	-2.6
-2.6	-12.5	-5.5	-10.1
-2.6	-8.3	-6.8	-9.5
-5.9	-11.8	-5.3	-9.4
-9.9	-8.2	-2.1	-9
-6.9	-7.6	-5.8	-11.5
-2.5	-7.5	-7.1	-10
-2.4	-6.6	-4.9	-4.9
-0.8	-9.8	-2.4	-7.8
-6.9	-0.7	-7.4	-3.9
-4.5	-0.8	-4.2	-8.5
-1.9	-5.1	-6	-12
-8.7	-4.7	-2	-9.4
-7.9	-10.5	-8.6	-13.4
-7.9	-3.3	-0.1	-7.1
-4.1	-7	-3.1	-8.8
-4.3	-13.2	-6.3	-5.5
-3.4	-2.2	-8.9	-5.8
-3.8	-3.8	-1.7	-5.3
-1.2	-2.8	-2.8	-4
-6.1	-6.1	-2.9	-5.9
-1.8	-3.1	-13.2	-6.9
-4.5	-0.6	-3.9	-6.5
-4.5	-8.8	0	-8.3
-6.7	-7		-7.1
-3.3	-4.1		-14.8
-3.2	-8.3		-4
-8.2	-3.1		-15.3
-2.5	-7.1		-3.1
-0.2	-20.9		-8.7
-2.5	-5.4		-11.6
-5.1	-6.3		-6.5
-5.3	-4.7		-7.7
-4.4	-5.9		-11.2
-6.6	-4.8		-12.1
-2.6	-1.9		-5.5
-2.4	-4.9		-12.5
-5.1	-3.6		-15
-2.9	-2		-11.4
-6.2	-6.8		-1.5
-4.6	-8.5		-8.9
-3.7	-3.9		-10.8
-2.6	-14.5		-5.2
-2.8	-12.3		-10.4
-4.8	-7.9		-4.4
-6.5	-12.3		-10.2
-6.9	-3.5		-7.3
-2.2	-7.7		-12.4
-3.7	-2.5		-12.2
-3.4	-4.8		-10.2
-6.8	-5.6		-9.7
-1.8	-3.2		-15.5
-1.8	-4.2		-2.5
-3.7	-5.7		-11
-1.4	-5.1		-8.7
0	-5.6		-4.2
0	-3.6		-7.7
0	-1.1		-14.6
-7.4	-5.6		-12.6
	-10.2		-4.1
	-6.6		-11.5
	-5		-9.9
	-3.1		-4.6
	-8.1		-12.8
	-3.3		-10.5
	-2		-9
	-5.5		-9.1
	-3.2		-12.3
	-4.1		-6.6
	-1.4		-11.5
	-12.1		-13.2
	-5.9		-8.7
	-3.9		-17.3
	-2.2		-3.6
	-4.1		-15.2
	-2.8		-9.3
	-3.8		-6.9
	-0.5		-18.8
	-7		-6.4
	-0.7		-12.4
	-1.4		-3.9
	-5.5		-8.8
	-4		-4.2
	-0.9		-4.1
	-2.5		-4.1
	-5.2		-16.3
	-3.8		-8.7
	-4.7		-12.1
	-1.9		-7.2
	-2.3		-14
	-3.6		-3.6
	-10.3		-6.1
	-2.7		-4.9
	-2.7		-5.9
	-2.9		-12.5
	-2.2		-7.8
	-8.1		-4.4
	-4.6		-6.6
	-1.9		-9.2
	-2.5		-9.1
	-1.8		-8.6
	-7.1		-12.6
	-0.3		-7.3
	-7.6		-9.6
	-3.5		-8.8
	-6.6		-8.8
	-1.3		-8.9
	-1.3		-11.4
	-2.1		-1.8
	-1.6		-10.5
	-2.5		-3.5
	-0.6		-5.3
	-1		-6.8
	-1.1		-10.4
	0		-7.9
			-4.4
			-9.1
			-7.5
			-6.5
			-5.7
			-9.2
			-8.7
			-3.9
			-6.7
			-5.8
			-5.1
			-4.3
			-4.7
			-10.3
			-17.7
			-8.5
			-5.2
			-4.2
			-6.8
			-16.7
			-12.1
			-0.2
			-15.7
			-9.5
			-6.6
			-10.5
			-10.4
			-8.7
			-6.2
			-3.5
			-7.3
			-19.4
			-13.9
			-6.4
			-3.2
			-5.8
			-2.9
			-18.8
			-11.3
			-13.6
			-0.6
			-5.7
			-19
			-5.2
			-9.7
			-5.1
			-12.3
			-13.6
			-7.9
			-7.2
			-1.7
			-9.7
			-8.2
			-2.5
			-5.1
			-4.8
			-8.8
			-3.5
			-10.8
			-2.6
			-5.4
			-5.3
			-7.5
			-8.8
			-11
			-3.1
			-3
			-11.5
			-8
			-7.3
			-9.6
			-2.1
			-9.7
			-9.1
			-4.8
			-4.1
			-7.3
			-6.4
			-5.3
			-5.3
			-4.2
			-6.6
			-2.4
			-6.8
			-0.9
			-7.1
			-9.7
			-9.2
			-11.4
			-9.5
			-9.5
			-3.9
			-8.4
			-14.9
			-4.6
			-6.5
			-12.7
			-9.2
			-3.9
			-11.8
			-7.2
			-4.8
			-10.2
			-16.5
			-9.8
			-6.1
			-12.7
			-0.9
			-6.7
			-5.9
			-5.7
			-10.6
			-7.9
			-4.4
			-6.3
			-12.3
			-6.6
			-14.4
			-5.9
			-8.1
			-10.9
			-5.2
			-9.6
			-5.6
			-9.1
			-9.1
			-9.8
			-9.8
			-3.9
			-11.6
			-5.4
			-6.2
			-8.4
			-14.6
			-8.3
			-8.4
			-5.8
			-5.6
			-2.6
			-14.6
			-6.9
			-5.8
			-2.6
			-17.5
			-0.8
			-3.8
			-11.4
			-4.3
			-3.5
			-6.4
			-10
			-5
			-12.2
			-13.7
			-6.4
			-4.2
			-15.6
			-19.3
			-5.3
			-4.8
			-4.8
			-2.1
			-12.2
			-14.7
			-15
			-6.7
			-9.7
			-7.3
			-2.4
			-10.6
			-7.6
			-8.6
			-13.4
			-13.4
			-2.7
			-7.5
			-17.4
			-11
			-9.8
			-3.1
			-14.8
			-7.4
			-14.5
			-9.5
			-8.6
			-8.4
			-10
			-8.9
			-10.6
			-7.7
			-16.6
			-15.6
			-12.6
			-5.6
			-6
			-9.5
			-9.3
			-7.4
			-5.4
			-5
			-6.4
			-10
			-7.2
			-6.6
			-6.6
			-8.8
			-6.6
			-4.2
			-14.1
			-10.9
			-7.7
			-8.5
			-6
			-6.5
			-7.8
			-2.3
			-22.1
			-13.4
			-12.3
			-13.3
			-8.6
			-13.5
			-4.1
			-5.8
			-7.9
			-16.1
			-4
			-8.3
			-11.6
			-7.9
			-9.7
			-3.9
			-1.3
			-6.4
			-8.2
			-14.4
			-17
			-9.7
			-9
			-9.8
			-7.4
			-11.4
			-7.5
			-7.5
			-3.7
			-13.1
			-18
			-4
			-10.8
			-6.6
			-8.4
			-9.9
			-9.3
			-2.4
			-12.4
			-6.8
			-8.3
			-13
			-6.3
			-5
			-8.7
			-3.2
			-1.8
			-7.1
			-6.2
			-8.5
			-5
			-5
			-13.8
			-4.2
			-5.7
			-5.1
			-2.8
			-6.9
			-1.7
			-11.9
			-11.7
			-3.1
			-17.8
			-3.6
			-11.6
			-9.2
			-10.4
			-3.5
			-2.1
			-6.7
			-10.4
			-9.4
			-9.5
			-5.8
			-9.5
			-4.7
			-7.3
			-5.9
			-2.5
			-14.4
			-7.1
			-5.4
			-3.9
			-2.2
			-4.2
			-7.9
			-3
			-4.3
			-13.4
			-3.6
			-3.1
			-3
			-8.4
			-6.4
			-5.3
			-14.1
			-7.2
			-7.9
			-7.2
			-6.4
			-4.5
			-8
			-10
			-6.2
			-5.2
			-5.1
			-8.8
			-11.2
			-7.9
			-8.4
			-21.5
			-16.4
			-9
			-6.2
			-12.4
			-16.5
			-11.4
			-13.1
			-10.5
			-17.5
			-5.8
			-3.8
			-7.5
			-4.8
			-2.8
			-5.5
			-3.9
			-11.3
			-4.6
			-12.1
			-12
			-12.1
			-3.2
			-3.8
			-13.9
			-1.7
			-7.2
			-7.8
			-4.7
			-2.4
			-0.4
			-2.3
			-14.9
			-7.3
			-2.6
			-6.9
			-3.9
			-14.1
			-9.9
			-3.6
			-8.8
			-4.5
			-5.3
			-2.9
			-6.7
			-7.5
			-7.3
			-9.7
			-7.7
			-4.2
			-5.1
			-5.3
			-11.6
			-8.6
			-8
			-3
			-4.8
			-8.9
			-8.2
			-10.3
			-7.6
			-2.1
			-10
			-7.3
			-20.9
			-8.1
			-9.8
			-8.4
			-10.8
			-3.5
			-5.6
			-4.9
			-10.4
			-5
			-6.5
			-5.2
			-15.7
			-19.4
			-1.4
			-12.2
			-8
			-6.7
			-14.7
			-14.7
			-2.6
			-7.5
			-6.4
			-8.4
			-6.1
			-10.7
			-10.7
			-9.6
			-4.3
			-8.1
			-3.1
			-12.7
			-11.7
			-1.9
			-9.4
			-9.7
			-9
			-4.4
			-8.2
			-1.3
			-10
			-8.7
			-1.2
			-1
			-10.5
			-7.3
			-13.4
			-8.5
			-10.4
			-13.6
			-7.3
			-4.7
			-5.9
			-3.1
			-6.2
			-3.7
			-6.5
			-9.6
			-6.2
			-2
			-5.5
			-5.5
			-11.4
			-16.2
			-13.5
			-4.8
			-9.5
			-8.5
			-9.4
			-9.7
			-11.3
			-5.9
			-1.2
			-17.4
			-6.9
			-10.1
			-3.5
			-8.9
			-7.2
			-5.1
			-10.1
			-14.3
			-12.4
			-5.1
			-3.7
			-3
			-21.6
			-8.4
			-12.6
			-2.5
			-12.4
			-6.2
			-3.6
			-4.2
			-1.6
			-3.9
			-5.7
			-7.1
			-7.1
			-7.6
			-7.2
			-4.6
			-6.9
			-5.2
			-2.8
			-5.3
			-7.6
			-11.7
			-3.7
			-5.4
			-9.6
			-3.3
			-2.5
			-3.8
			-9.2
			-9.4
			-7.6
			-5.9
			-4.5
			-4.2
			-9.2
			-13.5
			-8.1
			-9.2
			-7
			-5.4
			-12.4
			-12.5
			-10.7
			-16.2
			-9.3
			-2.3
			-7.5
			-6.6
			-13.5
			-5.5
			-10.3
			-7.8
			-8.3
			-1
			-16.9
			-5.7
			-1.9
			-11.7
			-5.5
			-13.7
			-6.9
			-13.8
			-2.1
			-2.5
			-11.5
			-4.4
			-3
			-10.1
			-3.6
			-11.4
			-10.4
			-4.2
			-0.4
			-14.2
			-4.8
			-4.6
			-3.2
			-4.3
			-4.2
			-4.2
			-4.2
			-4.2
			-4.2
			-0.3
			-2.2
			-4.9
			-7.9
			-7.4
			-15.1
			-16.2
			-8
			-8
			-5.7
			-11.1
			-13.2
			-11.9
			-9.1
			-11.4
			-4.3
			-15.2
			-7.3
			-6.7
			-6.4
			-6.8
			-6.6
			-4.5
			-10.8
			-4.9
			-13
			-7.8
			-6.5
			-8.5
			-4.7
			-10.5
			-16.6
			-1.8
			-3.8
			-6.3
			-6.1
			-4.5
			-9.7
			-8.4
			-4.1
			-10.1
			-7.8
			-8.1
			-17
			-10.7
			-7.7
			-16.4
			-5.2
			-5.9
			-9.8
			-9.9
			-14
			-5
			-6.6
			-9.8
			-2
			-9.8
			-7.4
			-11.6
			-4.5
			-3.2
			-4.4
			-9.4
			-10.4
			-9.8
			-3.6
			-9.6
			-8.2
			-14.5
			-8
			-10.6
			-2.5
			-7
			-8.6
			-13.1
			-5.7
			-7.8
			-9.2
			-5.4
			-5.4
			-8.6
			-13.9
			-4
			-3.7
			-6.3
			-11.9
			-10.9
			-8.6
			-12.7
			-3.3
			-9.2
			-3.7
			-5.4
			-2.1
			-2.4
			-4.8
			-10.5
			-10.6
			-3.9
			-7.7
			-4.7
			-10.6
			-4.8
			-7
			-4.2
			-10.4
			-10.2
			-8.5
			-17.4
			-8.7
			-3.4
			-4.9
			-4.3
			-2.6
			-2
			-4.7
			-5.9
			-6
			-2.6
			-12.4
			-20.2
			-4
			-4
			-6.9
			-8.2
			-8.1
			-7.4
			-8.7
			-13.6
			-4.4
			-2.5
			-6.9
			-6.4
			-6.2
			-8.8
			-8.6
			-9.7
			-11.4
			-12.9
			-4.8
			-9.9
			-6.2
			-5.9
			-9
			-8.5
			-3
			-4
			-6.3
			-8.5
			-5
			-12
			-7.6
			-6.6
			-6.9
			-5.5
			-10
			-10.7
			-9.6
			-3
			-11
			-5
			-6.6
			-3.2
			-5.6
			-4
			-7.8
			-6.6
			-2.4
			-8.6
			-5.6
			-5
			-2.8
			-12.6
			-6.5
			-8.6
			-4.3
			-2.3
			-4.8
			-11
			-11
			-4.6
			-3.6
			-14.3
			-8.2
			-8.3
			-5
			-9.5
			-10.3
			-6
			-9.4
			-7.7
			-6.5
			-7.3
			-6.5
			-11.2
			-6.6
			-2.8
			-3.2
			-2.5
			-5.5
			-18
			-7.4
			-10
			-0.9
			-8.4
			-5.7
			-5.7
			-6.6
			-12.3
			-7.9
			-7.8
			-6.5
			-9.3
			-7.8
			-7.1
			-5.9
			-5.8
			-4.6
			-3.8
			-7.1
			-3.2
			-18
			-8.8
			-11.7
			-9.4
			-4
			-3.7
			-10.5
			-19.7
			-5.8
			-6.4
			-5.5
			-8.2
			-7.7
			-1.2
			-10.1
			-12.3
			-3.1
			-6.3
			-6.6
			-2.2
			-2.8
			-6.5
			-11.2
			-10
			-8.4
			-4.9
			-12
			-14.5
			-3.3
			-4.4
			-1.2
			-10.4
			-3.5
			-11.6
			-4.2
			-5.5
			-3.1
			-9.1
			-6.2
			-7.9
			-4.6
			-1.6
			-9.6
			-4.6
			-4.6
			-2.8
			-7.4
			-9.5
			-9.5
			-20.4
			-20.4
			-7.2
			-7.1
			-6.9
			-10.7
			-7.1
			-13.4
			-4.3
			-4.7
			-5.7
			-11.5
			-1.6
			-6.9
			-3.9
			-11.3
			-13.4
			-7
			-7.2
			-6.5
			-8.4
			-6.7
			-7.3
			-2.3
			-11.5
			-5.3
			-8.3
			-1.4
			-8.3
			-15.4
			-9.9
			-6.9
			-1.4
			-7.8
			-5.7
			-12
			-3.5
			-14.2
			-5.3
			-2.9
			-14
			-7.6
			-12
			-11.7
			-8.5
			-10.4
			-9.4
			-8.3
			-5.4
			-12.9
			-2.4
			-1.1
			-6.5
			-5.3
			-13.2
			-6.3
			-8.3
			-3.1
			-6.3
			-16.5
			-5.4
			-8.2
			-3.8
			-7.8
			-1.5
			-3.6
			-4.5
			-4.5
			-2
			-11.4
			-4.5
			-3
			-5.3
			-1.1
			-2.4
			-7
			-7
			-4.8
			-5.4
			-9.3
			-10.3
			-9.3
			-9.3
			-4.7
			-3
			-4.8
			-4.8
			-3.5
			-5.7
			-11.5
			-9.9
			-7.5
			-4.2
			-4.2
			-0.8
			-2.3
			-2.6
			-4.9
			-9.8
			-7
			-4.2
			-3.8
			-1.9
			-2.8
			-3.3
			-2.3
			-23.1
			-10.2
			-10.1
			-8
			-2.8
			-12.9
			-11.2
			-7.2
			-6.9
			-3.3
			-2.2
			-8.9
			-11.7
			-14.2
			-4.6
			-10.5
			-7
			-4.4
			-12.1
			-14.6
			-14
			-14
			-5.3
			-8.7
			-4.9
			-6.4
			-4.9
			-29.9
			-12.4
			-9.1
			-4
			-4
			-5.8
			-7.3
			-12.3
			-7.2
			-10.2
			-9.1
			-4.7
			-3.2
			-4
			-9.1
			-7.3
			-1.8
			-13.2
			-3.3
			-8.8
			-5.9
			-3.6
			-6.8
			-2.8
			-0.7
			-15.7
			-7
			-12.1
			-13.6
			-6.4
			-10.8
			-7.8
			-7
			-12.9
			-4.5
			-4.8
			-8.3
			-2.5
			-6.7
			-4.3
			-6.3
			-3.2
			-4.4
			-10.9
			-5.8
			-6.2
			-12.4
			-11.5
			-3.1
			-6.2
			-7
			-0.8
			-6
			-14.5
			-2.3
			-4.3
			-7.6
			-11.5
			-3.7
			-10.8
			-2.3
			-5.6
			-5
			-7.7
			-5.1
			-6.1
			-6.1
			-7
			-13.4
			-6.5
			-4.3
			-11.6
			-11.6
			-2.9
			-6.7
			-3.6
			-3.6
			-12.4
			-1.9
			-10.1
			-8
			-10.3
			-4.3
			-10.6
			-2.8
			-4.4
			-9.5
			-4.1
			-4.2
			-7.7
			-3.4
			-6.3
			-7.4
			-1.7
			-11.1
			-2.5
			-9.5
			-8.3
			-8.3
			-16.6
			-15.2
			-11
			-4.7
			-11.4
			-9.1
			-10.3
			-8
			-12.3
			-11.5
			-3.2
			-5
			-8.4
			-3.3
			-1.8
			-8.2
			-2.1
			-6.3
			-5.6
			-12.1
			-6.7
			-14.7
			-12.4
			-14.5
			-19.6
			-8.4
			-6.4
			-6.4
			-4.9
			-3
			-10.2
			-8.9
			-3
			-7.5
			-7.5
			-11.4
			-4.3
			-7.5
			-9
			-3.9
			-13.7
			-4.1
			-0.3
			-5
			-4
			-7.9
			-9.7
			-5.9
			-10.5
			-7.3
			-5.7
			-7
			-7.9
			-7
			-1.8
			-7.2
			-5.9
			-6.6
			-8.1
			-8.3
			-8.3
			-7.7
			-7.4
			-11.3
			-11.8
			-1.5
			-7.3
			-1.7
			-6.1
			-9.5
			-4.6
			-4.1
			-7.8
			-2.3
			-5
			-8.3
			-9.4
			-10.4
			-4
			-5.4
			-5
			-1.5
			-9.5
			-6.7
			-7.7
			-3
			-15.2
			-13.5
			-15.3
			-7.7
			-1.9
			-8.5
			-6.8
			-4.9
			-5.3
			-13.1
			-13.1
			-17.7
			-9.9
			-6.6
			-9.6
			-9.7
			-7.5
			-3.5
			-9.2
			-12.3
			-10.5
			-10.8
			-5.5
			-14.6
			-7.1
			-6.7
			-3.8
			-7.2
			-2.6
			-1.1
			-1.6
			-7.9
			-7.9
			-12
			-4.5
			-12.1
			-7
			-7
			-10.7
			-16.1
			-6
			-4.2
			-6.7
			-13.1
			-7
			-6.2
			-15.1
			-5.5
			-6.3
			-8
			-6.9
			-5.8
			-5.7
			-15.4
			-2.5
			-4.8
			-10.7
			-14.4
			-0.9
			-5.1
			-5.2
			-8.3
			-4
			-6.6
			-3.2
			-12.5
			-9
			-15.3
			-12.7
			-5.5
			-7.3
			-13.9
			-13.9
			-2.7
			-9.1
			-4.4
			-0.9
			-4.9
			-3.8
			-6.2
			-0.7
			-5
			-6.9
			-2.8
			-7
			-7.7
			-11.4
			-6.6
			-5.6
			-9.4
			-8.2
			-4
			-4.4
			-8.8
			-4.5
			-10.5
			-9.3
			-9.6
			-4
			-5.9
			-10.5
			-4.5
			-2.4
			-2.1
			-2.1
			-8.8
			-15.1
			-13.3
			-17.6
			-13.8
			-7
			-12.6
			-13.8
			-16.7
			-5.8
			-9.7
			-11.2
			-22.6
			-7
			-14.2
			-11.2
			-7.9
			-3.5
			-10.3
			-6.1
			-7.9
			-12
			-12
			-7.2
			-5.8
			-8.3
			-11.3
			-9
			-7.5
			-6.8
			-7.2
			-6.1
			-6.1
			-8.8
			-11
			-6.4
			-11.2
			-11.2
			-9.9
			-2.6
			-9.1
			-11.9
			-3.9
			-8.2
			-2.9
			-6.6
			-7.6
			-11
			-8.2
			-10.6
			-9.5
			-4.2
			-6.7
			-7.9
			-9.6
			-5.7
			-9.9
			-4
			-10.6
			-5.3
			-5.2
			-6.6
			-11
			-3.9
			-2.4
			-12.2
			-1.4
			-13.3
			-8.2
			-5.2
			-9.1
			-9
			-6.1
			-6.5
			-7.6
			-5.8
			-3.3
			-6.3
			-6.8
			-6.4
			-5.3
			-7.6
			-2.7
			-14.5
			-3
			-7.9
			-7
			-10.2
			-10.2
			-10.2
			-5.7
			-3.2
			-2.8
			-9.1
			-5.6
			-2.7
			-8.6
			-5.9
			-1.8
			-3.7
			-11.3
			-8.4
			-2.3
			-8.7
			-15.5
			-5.6
			-8.9
			-2.9
			-8.9
			-5
			-6
			-8.7
			-5.5
			-12.5
			-10.1
			-11.2
			-6.8
			-6.8
			-6.2
			-12.9
			-7.3
			-4.9
			-6.3
			-10
			-12
			-14.8
			-6.8
			-6.4
			-5.6
			-9.4
			-5.6
			-14.4
			-7.3
			-7.8
			-5
			-6.5
			-15.2
			-8
			-8
			-8
			-11
			-6
			-2.5
			-4.5
			-7
			-6
			-12.8
			-3.3
			-5.9
			-5.9
			-5.5
			-8
			-6.1
			-11.8
			-8.8
			-8.7
			-6.7
			-6.7
			-7.3
			-7.1
			-9.7
			-5.4
			-5
			-9.3
			-7.9
			-5.4
			-12.3
			-15.4
			-12
			-9.6
			-6.4
			-6.9
			-10.5
			-6.9
			-13.1
			-4
			-14.8
			-6.1
			-3.6
			-3.9
			-6.7
			-6.3
			-6.6
			-7.2
			-3.5
			-11.2
			-13
			-4
			-10.3
			-9.3
			-6.2
			-2.3
			-7.1
			-4.5
			-2.9
			-6.6
			-8.9
			-1.9
			-11.5
			-12.5
			-5.5
			-13.6
			-10.8
			-12.2
			-6
			-10.3
			-11.9
			-9.1
			-10.2
			-6.1
			-7.4
			-8.8
			-11.4
			-4.4
			-12.9
			-7.3
			-5
			-14.1
			-3.6
			-7.1
			-4.9
			-9.9
			-7.7
			-5.6
			-16
			-10
			-7.9
			-3
			-4.2
			-9
			-10.2
			-11.2
			-8.9
			-12
			-5.5
			-10.5
			-4.7
			-17
			-7.2
			-10.6
			-12.4
			-7
			-5.3
			-5.3
			-6.9
			-13.5
			-5.5
			-10.8
			-10.5
			-18.1
			-15.3
			-5.8
			-13.2
			-9.3
			-9.3
			-7.9
			-6.9
			-11.7
			-9.5
			-7.8
			-16.9
			-10.8
			-7.3
			-13.2
			-5.2
			-14.8
			-15.3
			-12.9
			-11.8
			-5.4
			-5.6
			-13.5
			-16.4
			-8.3
			-12.8
			-11
			-8.2
			-5
			-10.7
			-7.7
			-6.9
			-11
			-5.6
			-9.7
			-8.8
			-9.8
			-9.8
			-10.7
			-4.6
			-6.1
			-5.7
			-9.7
			-14
			-6.3
			-3.3
			-12.4
			-5.4
			-7.1
			-7.1
			-8.8
			-15.5
			-5.1
			-9.7
			-10.8
			-9.5
			-3.3
			-6.1
			-4.7
			-14.7
			-5.2
			-9.8
			-6.3
			-11.6
			-14
			-9.3
			-13.3
			-3
			-10.3
			-4.1
			-3.7
			-8.7
			-16.6
			-16.6
			-6.3
			-3.4
			-1.4
			-20.7
			-10
			-6.8
			-13.5
			-8.3
			-8.7
			-12.4
			-14.3
			-13.1
			-15.4
			-13.4
			-3.5
			-9.7
			-14
			-7.6
			-13.5
			-12.3
			-12.6
			-11.1
			-8.9
			-1.3
			-7.4
			-5
			-3.1
			-3.2
			-4.9
			-11.4
			-10.1
			-12.9
			-10.3
			-9.1
			-10.9
			-4.9
			-2.9
			-6.5
			-10.8
			-6.2
			-5.4
			-13.8
			-4.1
			-5.3
			-9.5
			-3.7
			-9.8
			-6.3
			-9.4
			-13.3
			-5.9
			-7.8
			-7.9
			-8.3
			-5
			-7.8
			-10.5
			-10.2
			-8.2
			-11.5
			-8
			-11.8
			-7.3
			-3.7
			-5
			-10.7
			-5.6
			-9.7
			-5.7
			-5.9
			-8.1
			-2.2
			-10.4
			-8.5
			-9.6
			-9.6
			-14.5
			-8.3
			-6.4
			-8.6
			-8.5
			-4
			-6
			-9.1
			-14.5
			-6
			-3.3
			-10.7
			-8.3
			-10.4
			-3.9
			-9.4
			-9.6
			-7.7
			-3.4
			-1.2
			-10.3
			-5.6
			-5.5
			-6.1
			-9.6
			-3.9
			-3.9
			-5.9
			-5.8
			-8.8
			-0.7
			-12.3
			-10.2
			-4.9
			-3.2
			-6.8
			-14
			-11.6
			-7.1
			-4.7
			-5.5
			-11.3
			-8.2
			-0.8
			-8.7
			-5.7
			-5.6
			-4.04
			-8.2
			-8.8
			-16.1
			-5.8
			-10.1
			-4.8
			-6.6
			-12.3
			-16.2
			-5.4
			-6.1
			-15.5
			-7.9
			-10
			-13.7
			-8.3
			-6.7
			-3.9
			-9.4
			-4.2
			-5.4
			-7.3
			-14.2
			-3.3
			-3.5
			-1.8
			-11.5
			-7
			-7
			-13.3
			-11.8
			-5.4
			-5.9
			-6
			-11.7
			-6.2
			-9.6
			-8.2
			-5.2
			-6.1
			-4
			-7.1
			-5.5
			-5.3
			-5.8
			-5.7
			-3.9
			-5.3
			-9.4
			-3.3
			-6.4
			-6.4
			-4.7
			-15.2
			-9.5
			-5.8
			-4.3
			-8.7
			-6.3
			-6
			-9
			-4.8
			-8.4
			-11.6
			-6.6
			-4.9
			-6.4
			-10.1
			-14.5
			-14.9
			-20
			-8.6
			-10.2
			-9.1
			-13.8
			-10.2
			-6.8
			-2.2
			-2.2
			-8.8
			-1.6
			-5.6
			-6.1
			-8.2
			-4.9
			-7.5
			-13.3
			-8
			-6.9
			-3.8
			-4.7
			-13
			-10.6
			-4.3
			-10
			-8.3
			-3
			-6.3
			-10.5
			-5.8
			-10.4
			-3.3
			-11.4
			-6.8
			-3.3
			-5.5
			-6.8
			-10
			-8.8
			-2.1
			-14.6
			-5.8
			-3.6
			-7
			-7.3
			-7.3
			-0.7
			-4.9
			-9
			-10.7
			-4.8
[truncated: 8,002 more rows]

## Sheet: S. Table 5
Oligo	Sequence (5' to 3')	Full length RNA (nt)	Distance to final nt in polyT or polyA
RNA14	AUUUAGACCAGGCG	14	-
NT polyA	TAACTACTTCATCTTAACTACTCTAATGGATCAAAAAAACCCATATGGTGGAGGTAAGGGTGG	77	53
T polyA	CCACCCTTACCTCCACCATATGGGTTTTTTTGATCCATTAGAGTAGTTAAGATGAAGTAGTTACGCCTGGTCATTACTAGTACTGCCGG	-	-
NT polyT	TAACTACTTCATCTTAACTACTCTAATGGATCTTTTTTTAACCCATATGGTGGAGGTAAGGGTGG	79	53
T polyT	CCACCCTTACCTCCACCATATGGGTTAAAAAAAGATCCATTAGAGTAGTTAAGATGAAGTAGTTACGCCTGGTCATTACTAGTACTGCCGG	-	-
NT CP312R 9T	TAAATAATCCATACTGATTTAGCTTATAATTCTTTTTTTTTAACGCGGCTCGAATTCTTATTAG	78	55
T CP312R 9T	CTAATAAGAATTCGAGCCGCGTTAAAAAAAAAGAATTATAAGCTAAATCAGTATGGATTATTTACGCCTGGTCATTACTAGTACTGCCGG	-	-
NT CP312R 7T	TAAATAATCCATACTGATTTAGCTTATAATTCTTTTTTTAAAACGCGGCTCGAATTCTTATTAG	78	55
T CP312R 7T	CTAATAAGAATTCGAGCCGCGTTTTAAAAAAAGAATTATAAGCTAAATCAGTATGGATTATTTACGCCTGGTCATTACTAGTACTGCCGG	-	-
NT CP312R 5T	TAAATAATCCATACTGATTTAGCTTATAATTCTTTTTAAAAAACGCGGCTCGAATTCTTATTAG	78	53
T CP312R 5T	CTAATAAGAATTCGAGCCGCGTTTTTTAAAAAGAATTATAAGCTAAATCAGTATGGATTATTTACGCCTGGTCATTACTAGTACTGCCGG	-	-
NT CP312R 3T	TAAATAATCCATACTGATTTAGCTTATAATTCTTTAAAAAAAACGCGGCTCGAATTCTTATTAG	78	51
T CP312R 3T	CTAATAAGAATTCGAGCCGCGTTTTTTTTAAAGAATTATAAGCTAAATCAGTATGGATTATTTACGCCTGGTCATTACTAGTACTGCCGG	-	-
NT B646L	TCATCTAAAAAATCTTCATCTTTAAAAAAAATGAACACAATGGGTTCGATCTGTGGGCTTCCATTTTATTTCAG	88	45
T B646L	CTGAAATAAAATGGAAGCCCACAGATCGAACCCATTGTGTTCATTTTTTTTAAAGATGAAGATTTTTTAGATGACGCCTGGTCATTACTAGTACTGCCGG	-	-
NT D117L	TAGTCTTAATTATTATACTTATTATTATCTTATATCCAGAAAAAAAGAATAACGCCTCTTCGTTAGAAAAAC	86	61
T D117L	GTTTTTCTAACGAAGAGGCGTTATTCTTTTTTTCTGGATATAAGATAATAATAAGTATAATAATTAAGACTACGCCTGGTCATTACTAGTACTGCCGG	-	-
NT E184L 9T	TAAATCGCAACCAGCAGCGCGGCTTCTTGATGTTTTTTTTTAAAAGTGATTTAAATTATATCC	77	55
T E184L 9T	GGATATAATTTAAATCACTTTTAAAAAAAAACATCAAGAAGCCGCGCTGCTGGTTGCGATTTACGCCTGGTCATTACTAGTACTGCCGG	-	-
NT E184L 6T	TAAATCGCAACCAGCAGCGCGGCTTCTTGATGTTTTTTAAAAAAAGTGATTTAAATTATATCC	77	55
T E184L 6T	GGATATAATTTAAATCACTTTTTTTAAAAAACATCAAGAAGCCGCGCTGCTGGTTGCGATTTACGCCTGGTCATTACTAGTACTGCCGG	-	-
NT E184L 5T	TAAATCGCAACCAGCAGCGCGGCTTCTTGATGTTTTTAAAAAAAAGTGATTTAAATTATATCC	77	55
T E184L 5T	GGATATAATTTAAATCACTTTTTTTTAAAAACATCAAGAAGCCGCGCTGCTGGTTGCGATTTACGCCTGGTCATTACTAGTACTGCCGG	-	-
NT E184L 4T	TAAATCGCAACCAGCAGCGCGGCTTCTTGATGTTTTAAAAAAAAAGTGATTTAAATTATATCC	77	55
T E184L 4T	GGATATAATTTAAATCACTTTTTTTTTAAAACATCAAGAAGCCGCGCTGCTGGTTGCGATTTACGCCTGGTCATTACTAGTACTGCCGG	-	-
NT E184L 3T	TAAATCGCAACCAGCAGCGCGGCTTCTTGATGTTTAAAAAAAAAAGTGATTTAAATTATATCC	77	55
T E184L 3T	GGATATAATTTAAATCACTTTTTTTTTTAAACATCAAGAAGCCGCGCTGCTGGTTGCGATTTACGCCTGGTCATTACTAGTACTGCCGG	-	-
